# Supplementary material for: Synthesis, crystal structure and Hirshfeld surface analysis of a polymeric bis­muthate(III) halide complex, (C6H6N3)2[BiCl5]·2H2O
Source: Acta Crystallogr E Crystallogr Commun. 2017 Oct 24;73(Pt 11):1759–63. doi: 10.1107/S2056989017015134 (PMC5683508; doi:10.1107/S2056989017015134)
Supplement: Supplementary file 1 [file e-73-01759-sup1.cif]

##############################################################################
#                                                                            #
# This CIF contains the data in a paper accepted for publication in          #
# Acta Crystallographica Section E. It conforms to the requirements of       #
# Notes for Authors for Acta Crystallographica Section E, and has been       #
# peer reviewed under the auspices of the IUCr Commission on Journals.       #
#                                                                            #
# Full details of the Crystallographic Information File format               #
# are given in the paper "The Crystallographic Information File (CIF):       #
# a New Standard Archive File for Crystallography" by S. R. Hall, F. H.      #
# Allen and I. D. Brown [Acta Cryst. (1991), A47, 655-685].                  #
#                                                                            #
# The current version of the core CIF dictionary is obtainable from          #
# ftp://ftp.iucr.org/pub/cif_core.dic.                                       #
#                                                                            #
# Software is freely available for graphical display of the structure(s)     #
# in this CIF. For information consult the CIF software page                 #
# http://www.iucr.org/resources/cif/software.                                #
#                                                                            #
# This file may be used for bona fide research purposes within the           #
# scientific community so long as proper attribution is given to the journal # 
# article from which it was obtained.                                        #
#                                                                            #
##############################################################################
data_I
_audit_creation_method     SHELXL-97
_chemical_name_systematic
;\
<i>catena</i>-Poly[bis(1,2,3-benzotriazolium)
[[tetrachloridobismuth(III)]-\m-chlorido] dihydrate]
;
_chemical_name_common     ?
_chemical_formula_moiety     '2(C6 H6 N3 +), Bi Cl5 2-, 2(H2 O)'
_chemical_formula_sum     'C12 H16 Bi Cl5 N6 O2'
_chemical_formula_iupac     '(C6 H6 N3)2 [Bi Cl5], 2H2 O'
_chemical_formula_weight     662.54
_chemical_melting_point     ?
_symmetry_cell_setting     orthorhombic
_symmetry_space_group_name_H-M     'C m c 21'
_symmetry_space_group_name_Hall     'C 2c -2'
loop_
    _symmetry_equiv_pos_as_xyz
    'x, y, z'
    '-x, -y, z+1/2'
    '-x, y, z'
    'x, -y, z+1/2'
    'x+1/2, y+1/2, z'
    '-x+1/2, -y+1/2, z+1/2'
    '-x+1/2, y+1/2, z'
    'x+1/2, -y+1/2, z+1/2'
_cell_length_a     19.4627(4)
_cell_length_b     13.8181(4)
_cell_length_c     7.7343(2)
_cell_angle_alpha     90.00
_cell_angle_beta     90.00
_cell_angle_gamma     90.00
_cell_volume     2080.04(9)
_cell_formula_units_Z     4
_cell_measurement_reflns_used     8027
_cell_measurement_theta_min     4.36
_cell_measurement_theta_max     7.29
_cell_measurement_temperature     293(2)
_exptl_crystal_description     rod
_exptl_crystal_colour     colourless
_exptl_crystal_size_max     0.55
_exptl_crystal_size_mid     0.34
_exptl_crystal_size_min     0.23
_exptl_crystal_density_diffrn     2.116
_exptl_crystal_density_meas     ?
_exptl_crystal_density_method     'not measured'
_exptl_crystal_F_000     1256
_exptl_absorpt_coefficient_mu     9.138
_exptl_absorpt_correction_type     multi-scan
_exptl_absorpt_process_details
;
(SORTAV; Blessing, 1995)
;
_exptl_absorpt_correction_T_min     0.011
_exptl_absorpt_correction_T_max     0.053
_exptl_special_details     ?
_diffrn_ambient_temperature     293(2)
_diffrn_radiation_type     MoK\a
_diffrn_radiation_wavelength     0.71073
_diffrn_radiation_source     'fine-focus sealed tube'
_diffrn_radiation_monochromator     graphite
_diffrn_measurement_device_type     'Nonius KappaCCD'
_diffrn_measurement_method     'f scans and w scans'
_diffrn_detector_area_resol_mean     ?
_diffrn_reflns_number     6050
_diffrn_reflns_av_R_equivalents     0.0671
_diffrn_reflns_av_sigmaI/netI     0.0453
_diffrn_reflns_theta_min     4.36
_diffrn_reflns_theta_max     24.40
_diffrn_reflns_theta_full     24.40
_diffrn_measured_fraction_theta_max     0.987
_diffrn_measured_fraction_theta_full     0.987
_diffrn_reflns_limit_h_min     -22
_diffrn_reflns_limit_h_max     22
_diffrn_reflns_limit_k_min     -16
_diffrn_reflns_limit_k_max     16
_diffrn_reflns_limit_l_min     -8
_diffrn_reflns_limit_l_max     8
_diffrn_standards_number     ?
_diffrn_standards_interval_count     ?
_diffrn_standards_interval_time     ?
_diffrn_standards_decay_%     ?
_refine_special_details
;
 Refinement of F^2^ against ALL reflections.  The weighted R-factor wR and
 goodness of fit S are based on F^2^, conventional R-factors R are based
 on F, with F set to zero for negative F^2^. The threshold expression of
 F^2^ > 2sigma(F^2^) is used only for calculating R-factors(gt) etc. and is
 not relevant to the choice of reflections for refinement.  R-factors based
 on F^2^ are statistically about twice as large as those based on F, and R-
 factors based on ALL data will be even larger.
;
_reflns_number_total     1670
_reflns_number_gt     1643
_reflns_threshold_expression     I>2\s(I)
_refine_ls_structure_factor_coef     Fsqd
_refine_ls_matrix_type     full
_refine_ls_R_factor_all     0.0384
_refine_ls_R_factor_gt     0.0380
_refine_ls_wR_factor_gt     0.0953
_refine_ls_wR_factor_ref     0.0955
_refine_ls_goodness_of_fit_ref     1.111
_refine_ls_restrained_S_all     1.109
_refine_ls_number_reflns     1670
_refine_ls_number_parameters     131
_refine_ls_number_restraints     4
_refine_ls_number_constraints     ?
_refine_ls_hydrogen_treatment     mixed
_refine_ls_weighting_scheme     calc
_refine_ls_weighting_details
         'calc w=1/[\s^2^(Fo^2^)+(0.0704P)^2^+2.8002P] where P=(Fo^2^+2Fc^2^)/3'
_atom_sites_solution_hydrogens     geom
_atom_sites_solution_primary     direct
_atom_sites_solution_secondary     difmap
_refine_ls_shift/su_max     0.038
_refine_ls_shift/su_mean     0.0010
_refine_diff_density_max     1.675
_refine_diff_density_min     -0.756
_refine_ls_extinction_method
;
SHELXL97 (Sheldrick, 2008)
;
_refine_ls_extinction_coef     0.0028(4)
_refine_ls_extinction_expression
                                  'Fc^*^=kFc[1+0.001xFc^2^\l^3^/sin(2\q)]^-1/4^'
_refine_ls_abs_structure_details
;
Flack (1983), 731 Friedel pairs
;
_refine_ls_abs_structure_Flack     -0.036(14)
loop_
    _atom_type_symbol
    _atom_type_description
    _atom_type_scat_dispersion_real
    _atom_type_scat_dispersion_imag
    _atom_type_scat_source
    'Bi' 'Bi' -4.1077 10.2566
                         'International Tables Vol C Tables 4.2.6.8 and 6.1.1.4'
    'Cl' 'Cl' 0.1484 0.1585
                         'International Tables Vol C Tables 4.2.6.8 and 6.1.1.4'
    'N' 'N' 0.0061 0.0033
                         'International Tables Vol C Tables 4.2.6.8 and 6.1.1.4'
    'C' 'C' 0.0033 0.0016
                         'International Tables Vol C Tables 4.2.6.8 and 6.1.1.4'
    'H' 'H' 0.0000 0.0000
                         'International Tables Vol C Tables 4.2.6.8 and 6.1.1.4'
    'O' 'O' 0.0106 0.0060
                         'International Tables Vol C Tables 4.2.6.8 and 6.1.1.4'
_computing_data_collection
;
Kappa CCD server software (Nonius, 1997)
;
_computing_cell_refinement
;
DENZO-SMN (Otwinowski & Minor, 1997)
;
_computing_data_reduction
;
DENZO-SMN (Otwinowski & Minor, 1997)
;
_computing_structure_solution
;
SHELXS97 (Sheldrick, 2008)
;
_computing_structure_refinement
;
SHELXL97 (Sheldrick, 2008)
;
_computing_molecular_graphics
;
ORTEPIII (Burnett & Johnson, 1996)
;
_computing_publication_material
;
SHELXTL (Sheldrick, 2008) and WinGX (Farrugia, 2012)
;
loop_
    _atom_site_type_symbol
    _atom_site_label
    _atom_site_fract_x
    _atom_site_fract_y
    _atom_site_fract_z
    _atom_site_U_iso_or_equiv
    _atom_site_adp_type
    _atom_site_calc_flag
    _atom_site_refinement_flags
    _atom_site_occupancy
    _atom_site_symmetry_multiplicity
    _atom_site_disorder_assembly
    _atom_site_disorder_group
    Bi Bi1 0.5000 0.35812(2) 0.08277(6) 0.0310(2) Uani d S 1 2 . .
    Cl Cl1 0.36329(14) 0.3716(2) 0.0695(12) 0.0685(10) Uani d . 1 1 . .
    Cl Cl2 0.5000 0.2105(2) -0.1139(6) 0.0458(7) Uani d S 1 2 . .
    Cl Cl3 0.5000 0.2501(3) 0.3697(5) 0.0500(8) Uani d S 1 2 . .
    Cl Cl4 0.5000 0.5302(3) 0.2874(5) 0.0652(10) Uani d S 1 2 . .
    O O1W 0.6246(4) 0.3531(5) 0.585(3) 0.0570(18) Uani d D 1 1 . .
    C C1 0.6621(5) 0.0963(7) 0.7492(14) 0.042(2) Uani d . 1 1 . .
    C C2 0.6058(5) 0.0522(8) 0.6684(15) 0.049(2) Uani d . 1 1 . .
    H H2C 0.5704 0.0873 0.6175 0.058 Uiso calc R 1 1 . .
    C C3 0.6071(6) -0.0470(8) 0.6707(16) 0.054(3) Uani d . 1 1 . .
    H H3 0.5705 -0.0804 0.6215 0.065 Uiso calc R 1 1 . .
    C C4 0.6607(6) -0.1001(8) 0.7433(16) 0.056(2) Uani d . 1 1 . .
    H H4 0.6590 -0.1673 0.7390 0.067 Uiso calc R 1 1 . .
    C C5 0.7154(7) -0.0568(8) 0.8201(15) 0.047(3) Uani d . 1 1 . .
    H H5 0.7511 -0.0926 0.8684 0.057 Uiso calc R 1 1 . .
    C C6 0.7153(6) 0.0439(9) 0.8229(14) 0.040(2) Uani d . 1 1 . .
    N N3 0.7585(5) 0.1125(8) 0.8909(15) 0.050(2) Uani d . 1 1 . .
    H H3A 0.7954 0.0992 0.9469 0.060 Uiso calc R 1 1 . .
    N N1 0.6790(5) 0.1908(7) 0.7770(15) 0.058(2) Uani d . 1 1 . .
    H H1 0.6545 0.2390 0.7434 0.070 Uiso calc R 1 1 . .
    N N2 0.7371(5) 0.1995(8) 0.8609(16) 0.061(3) Uani d . 1 1 . .
    H H11 0.600(5) 0.400(8) 0.638(18) 0.091 Uiso d D 1 1 . .
    H H22 0.595(5) 0.320(10) 0.520(18) 0.091 Uiso d D 1 1 . .
loop_
    _atom_site_aniso_label
    _atom_site_aniso_U_11
    _atom_site_aniso_U_22
    _atom_site_aniso_U_33
    _atom_site_aniso_U_12
    _atom_site_aniso_U_13
    _atom_site_aniso_U_23
    Bi1 0.0321(3) 0.0286(3) 0.0323(3) 0.000 0.000 -0.0007(2)
    Cl1 0.0362(11) 0.0924(19) 0.077(3) 0.0003(11) 0.008(2) -0.013(2)
    Cl2 0.0575(19) 0.0308(16) 0.0490(17) 0.000 0.000 -0.0089(14)
    Cl3 0.0605(19) 0.0469(19) 0.0427(16) 0.000 0.000 0.0107(16)
    Cl4 0.088(3) 0.053(2) 0.054(2) 0.000 0.000 -0.0215(16)
    O1W 0.042(3) 0.060(5) 0.069(5) 0.002(2) 0.002(10) -0.010(5)
    C1 0.041(5) 0.033(5) 0.051(5) 0.001(4) 0.009(4) -0.002(4)
    C2 0.047(5) 0.050(6) 0.049(5) 0.008(4) 0.001(4) -0.002(4)
    C3 0.048(5) 0.056(7) 0.059(6) -0.008(5) -0.001(5) -0.011(5)
    C4 0.064(6) 0.042(6) 0.062(6) -0.004(5) 0.016(5) -0.005(5)
    C5 0.053(7) 0.042(6) 0.047(6) 0.011(5) 0.002(5) 0.001(5)
    C6 0.032(5) 0.046(5) 0.040(5) 0.004(4) 0.002(4) -0.007(5)
    N3 0.044(5) 0.053(6) 0.053(6) -0.002(5) 0.005(4) -0.006(4)
    N1 0.052(5) 0.037(5) 0.085(7) -0.001(4) 0.011(5) -0.005(5)
    N2 0.053(6) 0.050(6) 0.080(7) -0.016(5) 0.010(5) -0.018(5)
_geom_special_details
;
 All esds (except the esd in the dihedral angle between two l.s. planes)
 are estimated using the full covariance matrix.  The cell esds are taken
 into account individually in the estimation of esds in distances, angles
 and torsion angles; correlations between esds in cell parameters are only
 used when they are defined by crystal symmetry.  An approximate (isotropic)
 treatment of cell esds is used for estimating esds involving l.s. planes.
;
loop_
    _geom_bond_atom_site_label_1
    _geom_bond_atom_site_label_2
    _geom_bond_site_symmetry_2
    _geom_bond_distance
    _geom_bond_publ_flag
    Bi1 Cl1 . 2.669(3) y
    Bi1 Cl1 3_655 2.669(3) ?
    Bi1 Cl2 . 2.545(3) y
    Bi1 Cl3 . 2.674(4) y
    Bi1 Cl4 2_664 2.757(4) y
    Bi1 Cl4 . 2.856(4) y
    Cl4 Bi1 2_665 2.757(4) ?
    O1W H11 . 0.90(2) ?
    O1W H22 . 0.90(2) ?
    C1 N1 . 1.364(16) ?
    C1 C6 . 1.387(16) ?
    C1 C2 . 1.402(15) ?
    C2 C3 . 1.371(16) ?
    C2 H2C . 0.9300 ?
    C3 C4 . 1.394(17) ?
    C3 H3 . 0.9300 ?
    C4 C5 . 1.358(18) ?
    C4 H4 . 0.9300 ?
    C5 C6 . 1.392(13) ?
    C5 H5 . 0.9300 ?
    C6 N3 . 1.370(15) ?
    N3 N2 . 1.293(15) ?
    N3 H3A . 0.8600 ?
    N1 N2 . 1.308(15) ?
    N1 H1 . 0.8600 ?
loop_
    _geom_angle_atom_site_label_1
    _geom_angle_atom_site_label_2
    _geom_angle_atom_site_label_3
    _geom_angle_site_symmetry_1
    _geom_angle_site_symmetry_3
    _geom_angle
    _geom_angle_publ_flag
    Cl2 Bi1 Cl1 . . 91.88(13) ?
    Cl2 Bi1 Cl1 . 3_655 91.88(13) ?
    Cl1 Bi1 Cl1 . 3_655 170.9(2) ?
    Cl2 Bi1 Cl3 . . 92.80(16) ?
    Cl1 Bi1 Cl3 . . 94.06(17) ?
    Cl1 Bi1 Cl3 3_655 . 94.06(17) ?
    Cl2 Bi1 Cl4 . 2_664 87.32(14) ?
    Cl1 Bi1 Cl4 . 2_664 85.93(17) ?
    Cl1 Bi1 Cl4 3_655 2_664 85.93(17) ?
    Cl3 Bi1 Cl4 . 2_664 179.88(13) ?
    Cl2 Bi1 Cl4 . . 176.93(13) ?
    Cl1 Bi1 Cl4 . . 87.90(13) ?
    Cl1 Bi1 Cl4 3_655 . 87.90(13) ?
    Cl3 Bi1 Cl4 . . 90.27(13) ?
    Cl4 Bi1 Cl4 2_664 . 89.61(3) ?
    Bi1 Cl4 Bi1 2_665 . 157.68(19) ?
    H11 O1W H22 . . 106(3) ?
    N1 C1 C6 . . 104.8(10) ?
    N1 C1 C2 . . 132.5(10) ?
    C6 C1 C2 . . 122.7(10) ?
    C3 C2 C1 . . 114.5(10) ?
    C3 C2 H2C . . 122.8 ?
    C1 C2 H2C . . 122.8 ?
    C2 C3 C4 . . 123.0(10) ?
    C2 C3 H3 . . 118.5 ?
    C4 C3 H3 . . 118.5 ?
    C5 C4 C3 . . 122.1(10) ?
    C5 C4 H4 . . 118.9 ?
    C3 C4 H4 . . 118.9 ?
    C4 C5 C6 . . 116.5(12) ?
    C4 C5 H5 . . 121.8 ?
    C6 C5 H5 . . 121.8 ?
    N3 C6 C1 . . 104.7(10) ?
    N3 C6 C5 . . 134.1(13) ?
    C1 C6 C5 . . 121.1(13) ?
    N2 N3 C6 . . 112.1(10) ?
    N2 N3 H3A . . 123.9 ?
    C6 N3 H3A . . 123.9 ?
    N2 N1 C1 . . 112.0(10) ?
    N2 N1 H1 . . 124.0 ?
    C1 N1 H1 . . 124.0 ?
    N3 N2 N1 . . 106.4(9) ?
loop_
    _geom_hbond_atom_site_label_D
    _geom_hbond_atom_site_label_H
    _geom_hbond_atom_site_label_A
    _geom_hbond_site_symmetry_A
    _geom_hbond_distance_DH
    _geom_hbond_distance_HA
    _geom_hbond_distance_DA
    _geom_hbond_angle_DHA
    _geom_hbond_publ_flag
    N1 H1 O1W . 0.86 2.08 2.891(17) 157 yes
    N3 H3A O1W 6_655 0.86 2.00(2) 2.767(18) 148 yes
    O1W H11 Cl4 2_665 0.89(11) 2.47(11) 3.306(13) 157(9) yes
    O1W H22 Cl3 . 0.90(12) 2.38(12) 3.268(14) 169(11) yes
    C5 H5 Cl1 5_546 0.93 2.73 3.603(14) 157 yes
data_New_Global_Publ_Block
_journal_date_recd_electronic     2017-10-08
_journal_date_accepted     2017-10-17
_journal_name_full     'Acta Crystallographica, Section E'
_journal_year     2017
_journal_volume     73
_journal_issue     11
_journal_page_first     1759
_journal_page_last     1763
_journal_paper_category     GM
_journal_paper_doi     10.1107/S2056989017015134
_journal_coeditor_code     HB7714
_publ_contact_author_name     'Chaima Boukoum'
_publ_contact_author_address
;
Laboratoire de Chimie des Mat\'eriaux
Facult\'e des Sciences de Bizerte
7021 Zarzouna Bizerte
Tunisia
;
_publ_contact_author_email     'ch.boukoum@gmail.com'
_publ_contact_author_fax     ?
_publ_contact_author_phone     '0021658173199'
_publ_section_title
;
Synthesis, crystal structure and Hirshfeld surface analysis of a polymeric
bismuthate(III) halide complex, (C~6~H~6~N~3~)~2~[BiCl~5~]\\cdot2H~2~O
;
loop_
    _publ_author_name
    _publ_author_footnote
    _publ_author_address
    'Boukoum, Chaima' .
;
Laboratoire de Chimie des Mat\'eriaux
Facult\'e des Sciences de Bizerte
7021 Zarzouna Bizerte
Tunisia
;
    'Aloui, Zouhaier' .
;
Laboratoire de Chimie des Mat\'eriaux
Facult\'e des Sciences de Bizerte
7021 Zarzouna Bizerte
Tunisia
;
    'Ferretti, Valeria' .
;
Department of Chemical and Pharmaceutical Sciences, Centre for Structural
Diffractometry, University of Ferrara, Via L. Borsari 46, I-44121 Ferrara,
Italy
;
    'Abid, Sonia' .
;
Laboratoire de Chimie des Mat\'eriaux
Facult\'e des Sciences de Bizerte
7021 Zarzouna Bizerte
Tunisia
;
_publ_section_synopsis
;
The structure of this new halide-bridged polymer comprises polyanionic zigzag
chains of formula [(BiCl~5~)^2-^]<i>~n~</i> running along the <i>c-</i>axis
direction. The 1,2,3-benzotriazolium cations are linked between these polymer
chains, <i>via</i> the water molecules, giving rise to left- and right-handed
helical chains.
;
