# Supplementary material for: Synthesis, crystal structure and Hirshfeld surface analysis of a polymeric bis­muthate(III) halide complex, (C6H6N3)2[BiCl5]·2H2O
Source: Acta Crystallogr E Crystallogr Commun. 2017 Oct 24;73(Pt 11):1759–63. doi: 10.1107/S2056989017015134 (PMC5683508; doi:10.1107/S2056989017015134)
Supplement: Supplementary file 2 [file e-73-01759-Isup2.hkl]

#
# h,k,l, Fc-squared, Fo-squared, sigma(Fo-squared) and status flag
#
data_I
_shelx_title ' Chaima'
_shelx_refln_list_code          4
_shelx_F_calc_maximum      489.31
_exptl_crystal_F_000      1256.00
_reflns_d_resolution_high  0.8602
 
loop_
 _symmetry_equiv_pos_as_xyz
 'x, y, z'
 '-x, -y, z+1/2'
 '-x, y, z'
 'x, -y, z+1/2'
 'x+1/2, y+1/2, z'
 '-x+1/2, -y+1/2, z+1/2'
 '-x+1/2, y+1/2, z'
 'x+1/2, -y+1/2, z+1/2'
 
_cell_length_a    19.4627
_cell_length_b    13.8181
_cell_length_c     7.7343
_cell_angle_alpha  90.000
_cell_angle_beta   90.000
_cell_angle_gamma  90.000
 
_shelx_F_squared_multiplier     1.000
 
loop_
 _refln_index_h
 _refln_index_k
 _refln_index_l
 _refln_F_squared_calc
 _refln_F_squared_meas
 _refln_F_squared_sigma
 _refln_observed_status
   0   0  -8     6942.31     6929.92    267.33 o
   2   0  -8     4867.59     4963.54    146.84 o
   4   0  -8     3982.69     4232.52    130.31 o
   6   0  -8     4721.17     4880.32    173.42 o
   8   0  -8     5271.96     4972.81    145.84 o
   1   1  -8     3990.85     4148.07    152.39 o
   3   1  -8     2409.76     2500.12    118.23 o
   5   1  -8     1871.57     2002.33     78.58 o
   7   1  -8     4899.38     4938.14    234.93 o
   9   1  -8     1472.52     1418.59     65.10 o
   0   2  -8      943.72      809.72    133.88 o
   2   2  -8      586.39      485.76     24.26 o
   4   2  -8      307.93      285.31     28.64 o
   6   2  -8      181.55      158.54     41.16 o
   8   2  -8      605.35      616.26     31.15 o
   1   3  -8     9394.33     8446.97    586.58 o
   3   3  -8     5331.33     4847.37    214.10 o
   5   3  -8     7127.21     6361.84    427.60 o
   7   3  -8     6856.78     6619.31    249.01 o
   9   3  -8     5716.24     5766.35    199.89 o
   0   4  -8     8500.70     7075.35    860.46 o
   2   4  -8     9487.58     7747.28    486.41 o
   4   4  -8     5088.79     4378.31    232.56 o
   6   4  -8     7651.60     6681.41    168.96 o
   8   4  -8     7222.38     6485.14    220.80 o
   1   5  -8      338.44      223.66     55.67 o
   3   5  -8      309.01      226.08     26.55 o
   5   5  -8      180.39      140.72     27.43 o
   7   5  -8      378.58      232.34     56.81 o
   4   6  -8     2236.32     1684.47    167.28 o
   3   7  -8     3912.91     3073.37    216.34 o
   1   1  -7    11424.65    10798.71    329.97 o
   3   1  -7     7868.95     7599.70    335.97 o
   5   1  -7     8523.28     8575.84    151.76 o
   7   1  -7     9623.61     9282.07    205.01 o
   9   1  -7     5889.44     5733.21    126.39 o
  11   1  -7     5000.42     4844.58    141.48 o
   0   2  -7    17084.15    16530.92   1691.87 o
   2   2  -7    12771.77    12200.67    755.03 o
   4   2  -7    12771.80    12251.32    402.56 o
   6   2  -7    11839.89    11678.37    235.89 o
   8   2  -7    12804.07    12591.96    261.34 o
  10   2  -7     6560.21     6478.05    163.39 o
   1   3  -7     2936.83     2630.68    159.36 o
   3   3  -7     1680.02     1506.09    107.79 o
   5   3  -7     1712.55     1452.30     70.46 o
   7   3  -7     2441.75     2163.31    100.91 o
   9   3  -7     1796.20     1626.01     58.71 o
  11   3  -7      786.33      807.54     55.33 o
   0   4  -7     2158.82     1835.16    227.04 o
   2   4  -7     1912.65     1588.26    110.57 o
   4   4  -7     2121.68     1745.56    105.96 o
   6   4  -7     1438.32     1250.11     42.65 o
   8   4  -7     1795.92     1511.51     43.79 o
  10   4  -7     1119.15      889.78     62.22 o
  12   4  -7     1151.53     1017.57     40.19 o
   1   5  -7     7359.35     6188.41    468.96 o
   3   5  -7     5657.96     4845.72    242.16 o
   5   5  -7     6405.35     5100.66    249.48 o
   7   5  -7     6536.49     5644.10    203.52 o
   9   5  -7     4685.40     4095.36     92.58 o
  11   5  -7     3476.57     3043.82    111.82 o
   4   6  -7     2851.11     2180.01    159.25 o
   6   6  -7     4712.74     3896.94    153.11 o
   8   6  -7     3686.09     3093.27    138.42 o
  10   6  -7     2477.24     2219.79     81.89 o
   1   7  -7      105.02       67.79     44.82 o
   3   7  -7      116.59       72.64     34.67 o
   5   7  -7       57.19       22.88     30.13 o
   7   7  -7      106.91       62.33     36.18 o
   9   7  -7      115.29      149.95     33.06 o
   2   8  -7     4914.45     3988.02    298.41 o
   4   8  -7     4358.39     3210.18    316.77 o
   8   8  -7     3344.70     3318.18    133.87 o
   5   9  -7     8959.67     7288.17    359.80 o
   0  10  -7     3219.67     2538.76    138.41 o
   0   0  -6    33935.55    30384.62   1116.91 o
   2   0  -6    22249.24    20382.62    500.59 o
   4   0  -6    12919.47    12912.00    737.49 o
   6   0  -6    30916.61    31182.89   1781.64 o
   8   0  -6    24582.20    23101.33    542.02 o
  10   0  -6     5758.80     6072.13    239.63 o
  12   0  -6    13336.09    13961.97    468.04 o
  14   0  -6    10254.82    10805.65    377.39 o
   1   1  -6    12717.23    11913.47    316.08 o
   3   1  -6     4736.52     4353.15    174.59 o
   5   1  -6     4866.30     4598.18    214.21 o
   7   1  -6     5120.23     5006.91    100.00 o
   9   1  -6    12849.68    12543.93    260.74 o
  11   1  -6     1918.04     1834.23    102.81 o
  13   1  -6     2500.60     2758.33     95.11 o
   0   2  -6     6484.89     6059.50    733.24 o
   2   2  -6     3006.67     2864.92    146.19 o
   4   2  -6     4274.78     3917.62    158.61 o
   6   2  -6     2005.31     1995.86     46.14 o
   8   2  -6     2863.92     2674.85     59.90 o
  10   2  -6     2973.79     2894.61     73.66 o
  12   2  -6      900.32      860.35     45.72 o
  14   2  -6     1287.86     1158.72     54.56 o
   1   3  -6    15589.74    14801.43    831.33 o
   3   3  -6    12293.58    11681.43    657.74 o
   5   3  -6     9679.50     8497.80    445.55 o
   7   3  -6    16679.30    14885.53    576.81 o
   9   3  -6     9467.22     8357.67    270.16 o
  11   3  -6     4872.50     4506.79    116.12 o
  13   3  -6     6102.02     5598.48    247.99 o
   0   4  -6    31391.01    28719.17   1946.16 o
   2   4  -6    10501.06     9642.26    446.70 o
   4   4  -6     8051.03     7115.64    233.54 o
   6   4  -6    13686.50    12158.40    310.76 o
   8   4  -6    16216.10    14586.67    280.04 o
  10   4  -6     6438.55     5555.26    131.40 o
  12   4  -6     5777.17     5258.53    119.67 o
  14   4  -6     6897.19     6405.89    379.28 o
   1   5  -6     2683.42     2282.39     78.70 o
   3   5  -6     2114.81     1881.96    104.67 o
   5   5  -6     1424.59     1236.87     59.40 o
   7   5  -6     1980.93     1693.22     70.15 o
   9   5  -6     2474.92     1965.49     66.96 o
  11   5  -6      403.88      402.73     47.16 o
  13   5  -6      824.60      757.91     38.06 o
  15   5  -6     1237.77     1053.13     31.65 o
   0   6  -6     6225.47     5107.23    212.10 o
   2   6  -6     5694.37     4743.49    139.16 o
   4   6  -6     4142.97     3262.70    347.97 o
   6   6  -6     3627.82     3114.39    131.17 o
   8   6  -6     5036.75     4282.69    204.07 o
  10   6  -6     4313.51     3506.17    285.43 o
  12   6  -6     1371.21     1126.13     70.28 o
  14   6  -6     2261.83     2164.40    218.92 o
   3   7  -6    10317.10     8592.48    406.03 o
   5   7  -6    10218.03     8433.83    762.72 o
   7   7  -6    16434.99    13649.92   1341.96 o
   9   7  -6     7471.53     6637.88    728.67 o
  11   7  -6     6218.30     5204.15   1057.53 o
  13   7  -6     6496.36     5981.42   1649.85 o
   2   8  -6     2418.67     2152.90    150.84 o
   4   8  -6     2311.73     1875.53    158.24 o
   6   8  -6     3122.42     2518.20    214.02 o
   8   8  -6     5034.44     3955.52    332.79 o
  10   8  -6     2456.36     2313.62    464.90 o
  12   8  -6     1176.49     1231.36    280.28 o
   1   9  -6     1078.32      826.33     80.56 o
   3   9  -6      222.53      223.61     48.36 o
   5   9  -6      732.37      628.59    126.07 o
   7   9  -6      219.33      154.96     73.31 o
   9   9  -6      582.82      476.45     61.42 o
  11   9  -6      468.06      305.24     46.68 o
   0  10  -6     3135.82     2505.10    149.68 o
   8  10  -6     4922.57     4083.55    377.59 o
   3  11  -6     3523.51     2752.08    165.40 o
   1   1  -5    18000.88    16760.88    603.24 o
   3   1  -5    15619.66    14753.31    431.76 o
   5   1  -5    12768.61    12152.31    361.61 o
   7   1  -5    16045.81    15487.26    299.72 o
   9   1  -5    12180.58    12337.90    240.55 o
  11   1  -5     5731.20     5431.21    167.47 o
  13   1  -5     8787.74     8444.02    359.90 o
  15   1  -5     7337.49     7488.66    173.67 o
  17   1  -5     2827.22     2571.18    133.87 o
   0   2  -5    26381.49    25049.48   2185.06 o
   2   2  -5    23929.18    22475.12   1123.07 o
   4   2  -5    11070.25    10475.43    339.34 o
   6   2  -5    29548.28    27241.03    937.84 o
   8   2  -5    15357.04    13871.93    335.39 o
  10   2  -5    11629.07    11245.07    371.13 o
  12   2  -5     8609.38     7926.34    295.09 o
  14   2  -5    12922.29    12502.96    387.09 o
  16   2  -5     6515.54     6276.49    262.69 o
  18   2  -5     3456.66     3120.73    201.79 o
   1   3  -5     7165.18     6670.95    287.19 o
   3   3  -5     2879.05     2783.45    124.42 o
   5   3  -5     3590.19     3318.29     77.27 o
   7   3  -5     6731.39     6271.64    225.69 o
   9   3  -5     2876.44     2550.02     87.53 o
  11   3  -5     2290.94     2016.87    106.40 o
  13   3  -5     1927.00     1765.16     82.76 o
  15   3  -5     3223.78     2866.76    219.93 o
  17   3  -5      746.06      643.43     75.33 o
   0   4  -5     3864.48     3855.31    106.06 o
   2   4  -5     4033.68     3512.14    119.72 o
   4   4  -5     3193.16     3068.88    120.63 o
   6   4  -5     4574.39     4001.77    110.08 o
   8   4  -5     1563.69     1475.03     69.02 o
  10   4  -5     2675.10     2445.95    187.96 o
  12   4  -5     1979.76     1705.10    135.05 o
  14   4  -5     1257.39     1166.27     79.97 o
  16   4  -5      999.56     1071.16     66.11 o
   1   5  -5    33944.58    31452.74    668.46 o
   3   5  -5    27588.49    25270.45    930.63 o
   5   5  -5    26671.57    23606.18    852.89 o
   7   5  -5    28890.35    25997.14   1857.18 o
   9   5  -5    18282.81    16023.17   1154.84 o
  11   5  -5    13011.70    11044.49    817.89 o
  13   5  -5    13650.84    11851.84    852.71 o
  15   5  -5    11128.26     9901.34    658.52 o
  17   5  -5     5174.67     4949.42    510.91 o
   0   6  -5    26838.05    23355.49    746.32 o
   2   6  -5    24100.62    21628.13    972.60 o
   4   6  -5    17243.47    15094.85   1044.62 o
   6   6  -5    20451.57    17357.60    817.29 o
   8   6  -5    19820.73    16814.99   1333.17 o
  10   6  -5    10625.01     8693.71    681.20 o
  12   6  -5     8158.64     6842.57    684.66 o
  14   6  -5    10885.63     8891.43    737.35 o
  16   6  -5     5312.69     4046.49    593.63 o
   1   7  -5      135.65       91.02     52.65 o
   3   7  -5      200.43      197.19     49.64 o
   5   7  -5       76.53       70.25     33.19 o
   7   7  -5      212.45      186.22     39.29 o
   9   7  -5       29.80       22.37     49.29 o
  11   7  -5       37.47       68.52     82.20 o
  13   7  -5       64.91       83.51     47.63 o
  15   7  -5      116.01      108.57     72.31 o
   0   8  -5     9632.50     8225.66    325.31 o
   2   8  -5     8520.58     7017.18    334.82 o
   1   9  -5     7508.21     6044.29    191.72 o
   0  10  -5     1465.83     1249.84     99.29 o
   2  10  -5     1522.18     1290.70     88.51 o
   4  10  -5      390.49      292.98     42.39 o
   6  10  -5     1251.01      973.75     51.74 o
  10  10  -5      671.61      492.52    117.44 o
  12  10  -5      422.86      360.68    113.66 o
   1  11  -5      364.29      288.33     44.00 o
   3  11  -5      595.83      460.19     70.69 o
   5  11  -5      706.17      619.50     44.06 o
   7  11  -5      195.88      132.34    120.08 o
   9  11  -5      264.69      198.93     83.52 o
   0  12  -5     7346.84     6813.19    284.45 o
   2  12  -5     7005.36     5807.28    188.73 o
   4  12  -5     8706.54     7652.96    242.32 o
   6  12  -5     5456.72     4589.73    261.37 o
   2   0  -4    37876.63    32562.86    823.76 o
   4   0  -4    52900.23    46749.74   1574.00 o
   6   0  -4    53007.37    50367.36   1078.97 o
   8   0  -4    62588.07    62324.69   2053.94 o
  10   0  -4    25448.75    23638.04   2419.13 o
  12   0  -4    11523.73    11715.83   1040.14 o
  14   0  -4    31315.34    30393.49   1965.11 o
  16   0  -4    17276.89    17783.65   1154.28 o
  18   0  -4     5731.33     5583.54    180.54 o
  20   0  -4     4074.43     4065.69    240.15 o
   1   1  -4    39870.73    36819.72    599.86 o
   3   1  -4    14012.07    13534.52    480.57 o
   5   1  -4     4346.40     4200.07    122.99 o
   7   1  -4    40071.19    36642.14    738.37 o
   9   1  -4    13924.14    13476.46    707.98 o
  11   1  -4     8154.76     7641.35    303.79 o
  13   1  -4     5957.51     5363.24    146.84 o
  15   1  -4     7727.08     7367.03    204.82 o
  17   1  -4     4140.82     3999.86    153.39 o
  19   1  -4     1865.62     1822.71     52.71 o
   0   2  -4     8049.99     8094.56    354.91 o
   2   2  -4     7847.26     7703.54    241.10 o
   4   2  -4     8618.56     7772.23    225.62 o
   6   2  -4     6143.96     5847.80    285.73 o
   8   2  -4     6832.54     6639.77    335.61 o
  10   2  -4     1822.30     1687.17     65.72 o
  12   2  -4     3095.26     3088.95    139.80 o
  14   2  -4     1818.19     1764.55     65.77 o
  16   2  -4     1559.34     1581.78     81.51 o
  18   2  -4      532.69      508.24     28.05 o
  20   2  -4      550.42      598.70     38.76 o
   1   3  -4    37824.42    37394.15    698.11 o
   3   3  -4    12878.71    12790.62    243.93 o
   5   3  -4    20188.08    19523.67   1532.14 o
   7   3  -4    30989.22    28274.07   2360.19 o
   9   3  -4    20438.04    18713.95   1259.10 o
  11   3  -4     5829.10     5069.35    350.11 o
  13   3  -4    12029.69    11376.45    581.81 o
  15   3  -4    14744.02    14301.87    817.60 o
  17   3  -4     4666.62     4535.18    174.78 o
  19   3  -4     3470.34     3408.71    211.42 o
   0   4  -4    37550.86    36849.55    781.88 o
   2   4  -4    25671.96    24891.68    584.25 o
   4   4  -4     5754.28     5449.94    383.59 o
   6   4  -4    23411.50    21517.60   1636.23 o
   8   4  -4    28318.99    24718.42   2136.67 o
  10   4  -4    10287.93     8997.74    768.38 o
  12   4  -4     6428.85     5825.84    473.71 o
  14   4  -4    11286.10    10362.64    695.36 o
  16   4  -4    10001.97     9553.92    792.13 o
  18   4  -4     2763.58     2687.57    211.41 o
   1   5  -4     5141.36     4868.49    131.24 o
   3   5  -4      554.03      543.51    102.33 o
   5   5  -4     2513.52     2304.26    102.24 o
   7   5  -4     4026.64     3606.69    215.61 o
   9   5  -4     1679.73     1366.74    121.96 o
  11   5  -4      222.93      174.98     48.76 o
  13   5  -4     2150.57     1804.32     80.77 o
  15   5  -4      994.37      888.00     56.09 o
  17   5  -4      540.34      531.50     73.77 o
  19   5  -4      195.85      259.81     95.76 o
   0   6  -4    15797.32    14380.43    450.49 o
   2   6  -4    10082.70     9390.46    320.36 o
   4   6  -4     5775.26     5178.18    243.78 o
   6   6  -4     9311.58     7581.09    498.63 o
   8   6  -4     9613.21     7853.10    726.93 o
  10   6  -4     5419.77     4430.25    233.75 o
  12   6  -4     4409.04     3400.26    257.37 o
  14   6  -4     2939.47     2451.13    196.84 o
  16   6  -4     3407.38     2727.89    319.40 o
  18   6  -4     1799.02     1442.17    408.58 o
   1   7  -4    37041.60    32962.04    857.72 o
   3   7  -4    18621.71    15781.23    398.49 o
   5   7  -4    26144.71    21103.54   1361.80 o
   7   7  -4    25188.91    20551.88   1537.80 o
  11   7  -4     8256.90     6431.29    687.55 o
  13   7  -4    12570.56    10399.33   1825.04 o
  15   7  -4    12520.91    10543.42   1202.43 o
  17   7  -4     6110.70     5210.45   1423.20 o
   0   8  -4    16379.90    13860.37    528.41 o
   2   8  -4    17072.32    14580.37    319.69 o
   4   8  -4     4245.99     3514.12    149.39 o
  14   8  -4     4602.15     3858.44    463.43 o
  16   8  -4     4732.01     4017.75   1151.36 o
   1   9  -4      540.75      450.53     47.81 o
   3   9  -4     1851.96     1510.54     80.37 o
   5   9  -4      189.92      141.09     52.28 o
   7   9  -4      569.89      380.30     49.12 o
   9   9  -4      648.21      534.60     60.87 o
  11   9  -4     1058.06      775.99     62.98 o
  13   9  -4       51.12       22.56     91.45 o
  15   9  -4      378.46      341.47     81.14 o
   0  10  -4    17468.90    15139.93    567.63 o
   2  10  -4    10466.98     9418.79    314.40 o
   1  11  -4    13681.31    12585.68    753.92 o
   3  11  -4     8411.48     7010.06    460.04 o
   5  11  -4     5533.86     4558.95    147.14 o
   7  11  -4    11959.49     9965.92    560.85 o
   0  12  -4     1948.17     1650.84    102.06 o
   2  12  -4      254.35      199.83     61.47 o
   4  12  -4      790.27      716.12     57.22 o
   6  12  -4      932.66      773.93     58.56 o
   8  12  -4      831.61      651.49     88.91 o
  10  12  -4      173.14       15.17    101.72 o
   1  13  -4     2049.55     1913.71    118.53 o
   3  13  -4     1840.52     1616.10    132.45 o
   5  13  -4     2544.10     2139.25    139.95 o
   7  13  -4     1283.09     1231.12    126.33 o
   2  14  -4     5655.01     5378.06    286.26 o
   4  14  -4     4427.98     4035.64    232.98 o
   1   1  -3    44809.30    42040.88    682.07 o
   3   1  -3    19598.21    19391.52    719.50 o
   5   1  -3    35053.08    33483.21   1116.73 o
   7   1  -3    36079.80    34618.23   2056.46 o
   9   1  -3    15946.26    15650.91    560.64 o
  11   1  -3    13109.70    12950.67    395.17 o
  13   1  -3    14988.92    14159.22    392.90 o
  15   1  -3    12448.63    13035.68    418.56 o
  17   1  -3     5313.14     5502.34    143.83 o
  19   1  -3     3283.99     3318.93     89.19 o
  21   1  -3     4752.07     4662.41     87.44 o
   0   2  -3   109218.23   113270.63   2563.75 o
   2   2  -3    48131.54    49588.34   1405.65 o
   4   2  -3    61179.38    60098.96   3196.24 o
   6   2  -3    48613.59    45066.07   3778.34 o
   8   2  -3    67611.47    64290.67   5711.14 o
  10   2  -3    18995.14    17628.85    645.12 o
  12   2  -3    24771.46    23413.17   1146.73 o
  14   2  -3    28088.29    27141.78   1212.53 o
  16   2  -3    16213.40    16535.80    825.38 o
  18   2  -3     4928.84     4911.93    213.75 o
  20   2  -3     8273.82     8102.63    387.07 o
   1   3  -3    17340.63    18428.40    322.36 o
   3   3  -3     9347.07     8839.92    520.38 o
   5   3  -3    10596.54     9656.25    786.76 o
   7   3  -3    13223.45    12378.30    437.11 o
   9   3  -3     9702.50     8927.44    513.89 o
  11   3  -3     2076.25     1755.90     72.72 o
  13   3  -3     6977.00     6484.70    327.19 o
  15   3  -3     4437.00     4102.39    259.02 o
  17   3  -3     1929.15     1811.60     93.73 o
  19   3  -3      800.03      757.48     40.97 o
   0   4  -3    10318.40    10388.47    267.05 o
   2   4  -3    10475.46    10621.79    196.37 o
   4   4  -3    14653.65    13940.78   1140.98 o
   6   4  -3     6653.94     6245.40    161.49 o
   8   4  -3     8602.24     7646.19    450.21 o
  10   4  -3     4508.03     3974.49    274.00 o
  12   4  -3     5444.90     4482.14    318.20 o
  14   4  -3     4282.18     3632.45    260.14 o
  16   4  -3     2102.51     1848.19    185.34 o
  18   4  -3     1669.82     1568.65    217.51 o
  20   4  -3     1629.05     1412.17    121.64 o
   1   5  -3    31027.22    30145.08    646.43 o
   3   5  -3    21945.51    20154.55   1874.41 o
   5   5  -3    26362.81    23389.63   1844.98 o
   7   5  -3    26778.41    24421.26   1356.48 o
   9   5  -3    17940.57    15261.17    784.82 o
  11   5  -3    11545.57     9766.30    576.32 o
  15   5  -3    12140.04    10283.87    790.15 o
  17   5  -3     5658.62     5155.40    564.08 o
  19   5  -3     3908.91     3652.43    466.62 o
   0   6  -3    25001.02    22977.42    633.91 o
   2   6  -3     8803.04     8055.28    470.12 o
   4   6  -3     6749.64     6193.00    324.25 o
   6   6  -3    15517.25    13472.65    408.68 o
   8   6  -3    12892.44    10772.63    437.44 o
  10   6  -3     4353.32     3751.55    296.99 o
  12   6  -3     6170.12     4970.45    472.02 o
  14   6  -3     7763.69     6453.77    685.73 o
  16   6  -3     5354.94     4154.28    478.26 o
  18   6  -3     1444.62     1118.37     83.09 o
   1   7  -3     2968.71     2962.60     98.71 o
   3   7  -3      374.99      337.66     48.26 o
   5   7  -3     1692.87     1526.73     90.63 o
   7   7  -3     1281.47     1221.95     63.30 o
   9   7  -3     1526.85     1211.29     68.56 o
  11   7  -3      543.80      460.04     50.80 o
  13   7  -3      771.10      669.65     54.34 o
  15   7  -3      364.04      356.78     36.92 o
  17   7  -3      170.99      146.99     40.77 o
   0   8  -3    11517.42    10581.30    530.75 o
   2   8  -3    15490.37    14616.24    408.23 o
   4   8  -3    12498.28    11090.30    332.60 o
   6   8  -3    14856.61    12812.97    363.82 o
   8   8  -3     7462.07     6051.05    197.35 o
  10   8  -3     8012.80     6703.01    464.92 o
  14   8  -3     5550.86     4662.15    533.26 o
  16   8  -3     2967.37     2800.91    271.38 o
  18   8  -3     2733.86     2479.73    246.37 o
   1   9  -3    37712.05    34819.07   2029.41 o
   3   9  -3    34564.13    29958.31   1144.84 o
   5   9  -3    29511.59    25973.09   1227.60 o
   7   9  -3    30277.99    24998.07   1659.65 o
  11   9  -3    13510.04    10615.54   1148.21 o
  15   9  -3    12183.16    10919.11    994.13 o
  17   9  -3     6339.11     5967.01    633.39 o
   0  10  -3    13831.64    12596.29    547.68 o
   2  10  -3     6248.09     5530.89    299.27 o
   4  10  -3     5316.80     4487.08    146.30 o
   6  10  -3     7921.09     6442.07    241.99 o
   8  10  -3     7418.97     5970.50    502.50 o
  14  10  -3     3430.86     3040.01    153.89 o
  16  10  -3     2294.17     2173.75    168.01 o
   1  11  -3     4336.32     4022.21    426.18 o
   3  11  -3     6768.83     6073.91    176.86 o
   5  11  -3     5625.43     4884.26    342.45 o
   7  11  -3     2729.01     2374.52     98.75 o
   9  11  -3     3506.12     2645.94    237.20 o
  13  11  -3     2277.29     1806.77    143.15 o
   0  12  -3    10319.22     9980.29    444.06 o
   2  12  -3    12908.22    11952.76    505.23 o
   4  12  -3     9588.32     8521.91    256.77 o
   6  12  -3    12577.25    10299.12    689.46 o
   8  12  -3     6525.91     5437.58    402.40 o
  10  12  -3     7962.05     6230.05    385.96 o
   1  13  -3     3810.24     3994.82    345.31 o
   3  13  -3     3194.53     2668.98    116.98 o
   5  13  -3     2888.94     2492.25    119.06 o
   7  13  -3     3658.72     3279.58    138.62 o
   0  14  -3      578.86      441.56     77.16 o
   2  14  -3       48.13       27.33    123.47 o
   4  14  -3      156.27       23.75    100.05 o
   6  14  -3       86.99       -4.06    404.26 o
   8  14  -3      456.41      411.58    124.15 o
   1  15  -3     1577.44     1598.75    133.60 o
   2   0  -2    98207.77    83941.09   4913.22 o
   4   0  -2    40328.17    42178.96   1025.68 o
   6   0  -2    26983.15    24866.84   2058.23 o
   8   0  -2    56674.43    54853.25   4534.74 o
  10   0  -2    13882.22    14092.13    891.62 o
  12   0  -2     3680.87     3810.18    328.73 o
  14   0  -2    21444.74    21712.82   2123.28 o
  16   0  -2    18611.34    19574.83   1896.53 o
  18   0  -2     2166.20     2151.02    196.88 o
  20   0  -2     5210.69     5188.54    274.78 o
  22   0  -2     7029.02     7252.58    195.27 o
   1   1  -2    49935.74    51360.04   1828.26 o
   3   1  -2    11069.17    10652.15    492.42 o
   5   1  -2    28981.58    27480.86   1281.97 o
   7   1  -2    25746.18    24929.10    588.91 o
   9   1  -2    16950.41    16485.10    601.90 o
  11   1  -2     1790.88     1757.28     80.51 o
  13   1  -2    10343.18    10184.56    515.39 o
  15   1  -2    12230.87    12452.75    683.46 o
  17   1  -2     3007.51     3047.97    150.85 o
  19   1  -2     2597.10     2537.39     86.34 o
  21   1  -2     1882.10     1829.21     68.34 o
   0   2  -2    18575.75    20979.06    408.78 o
   2   2  -2     8009.31     8623.57    258.29 o
   4   2  -2     2685.97     2769.24     54.62 o
   6   2  -2     1566.75     1520.67     66.65 o
   8   2  -2     5879.42     5807.07    177.27 o
  10   2  -2     3711.84     3925.89    181.53 o
  12   2  -2     1331.88     1365.57     78.12 o
  14   2  -2     2192.61     2076.95    122.44 o
  16   2  -2      156.73      186.04     25.48 o
  18   2  -2      912.12      942.99     47.16 o
  20   2  -2      440.11      533.78     37.69 o
   1   3  -2   146671.02   152555.05  32684.72 o
   3   3  -2    30883.17    32512.04    744.50 o
   5   3  -2    42597.02    41153.35   2588.07 o
   7   3  -2   102489.65    95768.60   6337.34 o
   9   3  -2    44645.82    39528.52   3194.06 o
  11   3  -2    23443.34    22508.44   1109.98 o
  13   3  -2    21645.68    20699.43   1188.63 o
  15   3  -2    23294.87    22315.68   1451.82 o
  17   3  -2    14126.96    13916.18    805.85 o
  19   3  -2     4176.71     4403.51    248.42 o
  21   3  -2     7688.02     7727.46    395.88 o
   2   4  -2    90516.46    89198.09  11079.33 o
   4   4  -2    39571.04    37858.61   2036.36 o
   6   4  -2    81246.06    72936.64   4982.34 o
   8   4  -2    84901.67    75189.02   4798.53 o
  10   4  -2    36512.23    32022.94   2427.10 o
  12   4  -2    14184.29    12190.57    692.19 o
  14   4  -2    38280.24    35931.74   1843.30 o
  16   4  -2    20821.76    20340.62   1168.42 o
  18   4  -2     6884.11     6460.15    337.33 o
  20   4  -2     5672.09     6037.67    279.12 o
   1   5  -2     8747.86     8220.47    261.86 o
   3   5  -2      371.94      392.26     72.50 o
   5   5  -2     1984.71     1733.18    141.15 o
   7   5  -2    12046.29    11231.13    667.23 o
  11   5  -2      241.46      259.16     76.08 o
  13   5  -2     2466.21     2058.47    119.30 o
  15   5  -2     2372.73     1940.40     62.90 o
  17   5  -2      168.59      182.10     29.29 o
  19   5  -2      560.73      561.42     21.46 o
   0   6  -2    35073.63    31073.94   1317.64 o
   2   6  -2    16386.74    15130.23    696.64 o
   4   6  -2    15527.63    13977.20    708.75 o
   6   6  -2    19000.86    16048.70    490.46 o
   8   6  -2    20105.19    16649.81   1173.18 o
  10   6  -2     9644.07     8032.29    925.75 o
  12   6  -2     6989.19     5921.90    203.28 o
  14   6  -2     8628.46     7194.39    324.32 o
  16   6  -2     4624.29     4448.49    192.40 o
  18   6  -2     3905.13     3822.95     93.43 o
  20   6  -2     2182.10     2059.07     64.37 o
   1   7  -2    40736.41    35393.28   1061.75 o
   3   7  -2    24325.78    22798.28    816.14 o
   5   7  -2    10937.95    10313.83    869.54 o
   9   7  -2    21116.46    16889.59   1347.82 o
  11   7  -2    10515.71     8724.23    524.64 o
  13   7  -2     9985.50     9180.12    366.33 o
  15   7  -2    16470.94    14673.53    304.23 o
  17   7  -2     6442.66     5907.73    138.49 o
  19   7  -2     3424.43     3190.97    154.58 o
   0   8  -2    32436.46    30187.30   1147.74 o
   2   8  -2     4680.86     4498.94    277.74 o
   4   8  -2     6231.15     5664.10    251.76 o
   6   8  -2    13104.74    11707.85    878.89 o
   8   8  -2    11837.47     9929.32    598.93 o
  10   8  -2     5449.53     4718.60    179.00 o
  12   8  -2     2244.14     2134.98     78.15 o
  14   8  -2     8095.53     7150.65    168.47 o
  16   8  -2     3972.75     3716.90    194.74 o
  18   8  -2     1509.17     1389.33     55.00 o
   1   9  -2      180.04      196.92     69.29 o
   3   9  -2      677.77      754.64    108.95 o
   5   9  -2     1196.81     1167.60     80.25 o
   7   9  -2      427.38      443.67    108.08 o
   9   9  -2     1367.36     1172.37    128.59 o
  11   9  -2      351.73      202.50     52.65 o
  13   9  -2      174.26      172.64     51.44 o
  15   9  -2       81.61      119.39     37.40 o
  17   9  -2      115.98      109.46     35.68 o
   0  10  -2    26726.13    25192.56   1031.15 o
   2  10  -2    13045.20    13080.25    397.62 o
   4  10  -2     8865.44     7574.26    386.06 o
   6  10  -2    16145.08    14240.30   1308.59 o
   8  10  -2    15895.67    13343.68   1041.37 o
  10  10  -2     6587.83     5636.66    188.89 o
  12  10  -2    10489.00     8903.70    253.66 o
  14  10  -2     3646.50     3430.05    174.63 o
  16  10  -2     6569.42     5746.94    151.80 o
   1  11  -2    18519.58    17881.59    770.75 o
   3  11  -2    13836.09    14020.27   1181.49 o
   5  11  -2    14038.61    11810.07    605.92 o
   7  11  -2    13274.84    11543.47   1025.83 o
   9  11  -2    16675.69    14138.97    645.31 o
  11  11  -2     4412.93     3775.79    132.44 o
  13  11  -2     7714.08     7263.67    602.62 o
  15  11  -2     8712.62     8175.57    196.76 o
   0  12  -2      884.11      730.09     94.84 o
   2  12  -2     1848.86     1782.49    206.93 o
   4  12  -2      108.94       61.35     72.87 o
   6  12  -2     1853.77     1702.16    205.76 o
   8  12  -2     1073.27      847.19    103.77 o
  10  12  -2      370.04      275.25     80.18 o
  12  12  -2      457.13      500.63     58.02 o
  14  12  -2      546.85      509.83     58.24 o
   1  13  -2     4407.78     4400.30    149.63 o
   3  13  -2     6506.64     6463.71   1018.75 o
   5  13  -2     2881.79     2481.92    134.62 o
   7  13  -2     4230.80     3795.29    292.13 o
   9  13  -2     3538.34     3177.32    211.54 o
  11  13  -2     2764.58     2607.07    165.09 o
   0  14  -2    14719.45    14074.61    562.34 o
   2  14  -2     9155.88     9665.13    334.82 o
   4  14  -2     8692.49     7883.64    356.63 o
   6  14  -2    10416.39     8531.28    381.20 o
   8  14  -2     8311.66     7874.67    353.12 o
   1  15  -2     5290.75     4804.79    252.89 o
   3  15  -2     4205.25     3810.70    189.67 o
   5  15  -2     4133.84     3579.81    211.87 o
   3   1  -1    41554.02    40852.73   3759.15 o
   5   1  -1    45340.02    43871.76    955.55 o
   7   1  -1    54826.58    56141.16   1496.33 o
   9   1  -1    26044.18    26961.92    769.40 o
  11   1  -1    13416.26    13572.22    436.63 o
  13   1  -1    22599.71    22120.29    907.45 o
  15   1  -1    18480.92    18589.33    498.60 o
  17   1  -1     6094.85     6490.47     91.24 o
  19   1  -1     4460.88     4472.57    103.09 o
  21   1  -1     6639.42     6818.39    309.76 o
   2   2  -1    81191.32    86199.36   2822.91 o
   4   2  -1    35011.32    35313.81   1725.50 o
   6   2  -1    88924.26    83407.97   5757.40 o
   8   2  -1    49930.90    49833.86   1926.10 o
  10   2  -1    24484.08    25932.24    533.27 o
  12   2  -1    22106.72    21324.71    798.04 o
  14   2  -1    35026.61    34571.41    501.73 o
  16   2  -1    15051.45    15157.77    221.91 o
  18   2  -1     5919.67     6125.39    195.20 o
  20   2  -1     7906.08     8049.39    368.06 o
  22   2  -1     8704.57     9136.26    512.37 o
   3   3  -1    11637.46    12128.74    223.31 o
   5   3  -1     9059.49     9397.23    434.22 o
   7   3  -1    25723.66    25615.37   1518.46 o
   9   3  -1     6264.18     6468.57    132.05 o
  11   3  -1     4155.56     4189.62    149.83 o
  13   3  -1     5723.92     5550.88    102.89 o
  15   3  -1     8130.66     8261.84    131.95 o
  17   3  -1     1335.51     1293.00     58.00 o
  19   3  -1     1462.56     1505.51     71.08 o
  21   3  -1     2012.95     2272.46     84.90 o
   0   4  -1    23193.06    23700.54   2445.61 o
   2   4  -1     8901.16     9339.15    295.59 o
   4   4  -1    16378.93    16182.55    418.46 o
   6   4  -1    12698.31    11594.81    492.23 o
   8   4  -1     4843.55     4239.14    173.40 o
  10   4  -1     5557.87     5165.05    201.73 o
  12   4  -1     5805.54     5691.61    143.60 o
  14   4  -1     3302.06     3114.13     70.17 o
  16   4  -1     2356.68     2415.43    148.76 o
  18   4  -1     1392.22     1590.60     87.21 o
  20   4  -1     1205.49     1327.37     61.48 o
   1   5  -1    70583.57    69217.95   1616.89 o
   3   5  -1    50224.01    51096.54   2596.98 o
   5   5  -1    54765.82    48417.32   1125.59 o
   7   5  -1    58773.47    51402.86   1398.10 o
   9   5  -1    31911.88    28141.31    825.71 o
  11   5  -1    22738.79    19287.65   1010.95 o
  13   5  -1    26944.68    24142.88    862.29 o
  15   5  -1    20890.09    20330.44    390.31 o
  17   5  -1     8281.82     8686.08    402.96 o
  19   5  -1     6729.80     7220.69    380.85 o
  21   5  -1     7905.50     9110.44    371.92 o
   0   6  -1    59507.39    57308.64   2296.84 o
   2   6  -1    42319.13    39616.64   1220.32 o
   4   6  -1    25781.25    25388.58    980.51 o
   6   6  -1    42540.14    37109.16   2312.68 o
   8   6  -1    37104.43    33398.16    960.81 o
  10   6  -1    15750.48    14330.79    288.29 o
  12   6  -1    13310.12    11427.38    454.00 o
  14   6  -1    20623.54    18717.82    811.23 o
  16   6  -1     9960.09     9464.72    621.00 o
  18   6  -1     4040.90     4202.84    345.52 o
  20   6  -1     4726.28     5053.45    332.80 o
   1   7  -1     5890.66     5777.73    123.74 o
   3   7  -1     2046.06     1923.23     58.89 o
   5   7  -1     7024.18     6664.43    541.33 o
   7   7  -1     2046.65     1825.47     71.46 o
   9   7  -1     2238.01     2193.27     79.32 o
  11   7  -1     1098.01      990.32     60.38 o
  13   7  -1      877.94      871.62     95.14 o
  15   7  -1      566.56      484.43     43.00 o
  17   7  -1      617.29      527.12     41.62 o
  19   7  -1       57.02       64.52     34.28 o
   0   8  -1    27509.12    26242.08    586.63 o
   2   8  -1    22829.94    21645.41    715.86 o
   4   8  -1    31493.47    30822.83   1579.73 o
   6   8  -1    20226.89    19156.41   1140.79 o
   8   8  -1    17925.51    17119.42    395.78 o
  10   8  -1    12488.33    11766.78    615.69 o
  12   8  -1    14207.34    13049.38    363.35 o
  14   8  -1     9008.31     7932.28    397.82 o
  16   8  -1     6092.41     5926.23    145.83 o
  18   8  -1     3998.49     3917.82    163.91 o
   1   9  -1    27662.69    26705.46    562.08 o
   3   9  -1    18058.28    18078.77    615.81 o
   5   9  -1    20869.80    20083.67   1292.74 o
   7   9  -1    22827.84    22560.14    900.78 o
   9   9  -1    14235.10    14447.03    493.10 o
  11   9  -1    11318.50    10973.88    249.81 o
  13   9  -1    11415.98    10766.12    579.00 o
  15   9  -1     9773.42     9365.12    292.89 o
  17   9  -1     4805.86     4696.11    124.14 o
   0  10  -1     7080.15     7412.97    216.79 o
   2  10  -1     5077.66     5154.79    169.09 o
   4  10  -1     2006.03     2182.18     81.09 o
   6  10  -1     5971.46     6507.73    457.65 o
   8  10  -1     5221.59     5600.68    369.77 o
  10  10  -1     1722.99     1938.21    185.34 o
  12  10  -1     1595.79     1626.35     64.08 o
  14  10  -1     3399.79     3652.83     98.64 o
  16  10  -1     1789.33     1769.04    100.69 o
   1  11  -1     3125.79     3158.11    127.14 o
   3  11  -1     4058.04     4352.69    277.30 o
   5  11  -1     5528.05     6027.92    564.86 o
   7  11  -1     1328.89     1428.62     62.10 o
   9  11  -1     1806.88     2033.61    246.13 o
  11  11  -1     2393.63     2248.94     93.17 o
  13  11  -1     1437.24     1441.22    167.18 o
  15  11  -1      580.14      518.38     46.48 o
   0  12  -1    15949.29    16890.80   1883.22 o
   2  12  -1    14396.06    15164.39    921.06 o
   4  12  -1    15854.27    17613.67   1140.67 o
   6  12  -1    11371.37    13267.32   1240.60 o
   8  12  -1    11371.00    12406.50   1356.02 o
  10  12  -1     8561.26     9673.18    959.21 o
  12  12  -1     8253.05     8152.15    351.63 o
  14  12  -1     5930.61     6010.37    262.79 o
   1  13  -1    13060.07    14234.83   1287.41 o
   3  13  -1    10739.01    11723.87    850.04 o
   5  13  -1    10844.07    12137.91   1555.47 o
   7  13  -1    10776.56    12407.89   1407.94 o
   9  13  -1     8062.77     9043.08   1182.26 o
  11  13  -1     5530.43     5041.01    156.38 o
  13  13  -1     5987.01     5664.27    294.07 o
   0  14  -1      584.69      766.63    184.91 o
   2  14  -1       54.10      100.57     42.47 o
   4  14  -1      180.85      211.68     48.46 o
   6  14  -1      131.27      208.41     79.02 o
   8  14  -1      184.36      150.53     59.75 o
  10  14  -1       25.18      -30.56   1093.42 o
   1  15  -1     5481.69     6460.07    673.73 o
   3  15  -1     6559.36     7524.36    802.50 o
   5  15  -1     5888.44     7174.61    873.67 o
   7  15  -1     4003.12     5320.75   1243.56 o
   6   0   0   165231.02   167632.42  13130.10 o
   8   0   0   239427.63   243935.13  16833.33 o
  10   0   0    62097.52    61348.88   3585.71 o
  12   0   0    51671.04    51694.80   2967.32 o
  14   0   0    50822.81    50708.53   1939.07 o
  16   0   0    33875.55    35208.90   1548.37 o
  18   0   0    18720.38    19596.92    938.88 o
  20   0   0    11695.71    12170.69    546.77 o
  22   0   0    11074.47    12088.30    808.25 o
   5   1   0    19636.52    20586.54    786.90 o
   7   1   0    80737.25    85034.49   1527.13 o
   9   1   0    25662.93    25602.47    756.30 o
  11   1   0     6096.44     6007.40    284.35 o
  13   1   0    12772.26    12844.95    339.57 o
  15   1   0    24114.38    25656.35    803.19 o
  17   1   0     6239.48     6371.01    236.92 o
  19   1   0      481.28      486.44     47.40 o
  21   1   0     6376.60     6597.51    189.55 o
   4   2   0    17501.73    19758.55    461.06 o
   6   2   0    19630.33    20950.95    501.62 o
   8   2   0     7334.01     7534.41    258.16 o
  10   2   0     1265.35     1214.55     29.77 o
  12   2   0     7104.81     7696.33    151.13 o
  14   2   0     1970.49     1996.36     40.57 o
  16   2   0     5574.82     5629.95    169.82 o
  18   2   0      367.29      396.32     22.98 o
  20   2   0      497.04      478.86     29.83 o
  22   2   0     1210.88     1252.23     34.56 o
   1   3   0    76111.94    75893.51   2503.23 o
   3   3   0     9317.61     8658.98    298.36 o
   5   3   0     4067.20     4142.69    202.42 o
   7   3   0    39822.69    38283.51   1317.65 o
   9   3   0    55076.04    56773.71   1893.02 o
  11   3   0     4238.73     4248.87    145.05 o
  13   3   0    10841.86    10320.71    345.65 o
  15   3   0    21002.01    20958.32    513.92 o
  17   3   0     5773.00     5719.63    130.16 o
  19   3   0     5067.71     4995.43     85.46 o
  21   3   0     4744.40     5020.89    158.21 o
   0   4   0   100169.34   114497.66   4175.16 o
   2   4   0     7573.34     7828.75    163.52 o
   4   4   0     1235.83     1472.72     90.44 o
   6   4   0    32220.98    32640.66    539.96 o
   8   4   0    43194.14    40501.69   1088.61 o
  10   4   0     2071.73     2063.25     55.48 o
  12   4   0     9220.74     9106.94    250.37 o
  14   4   0    15160.66    14950.39    454.79 o
  16   4   0    12802.91    13621.37    518.77 o
  18   4   0     2178.28     2109.78     82.35 o
  20   4   0     3710.24     3895.35    127.40 o
   1   5   0    10989.42    12012.16    214.99 o
   3   5   0     1433.08     1446.51     52.86 o
   5   5   0     7069.07     7485.53    165.61 o
   7   5   0     4176.48     4549.18     87.50 o
   9   5   0    10930.11    10970.32    474.47 o
  11   5   0      293.64      375.99     52.78 o
  13   5   0     2289.33     2132.70     70.06 o
  15   5   0     3015.03     3077.27    137.28 o
  17   5   0     1974.36     2176.32     65.43 o
  19   5   0       51.18       66.60     23.44 o
  21   5   0     2083.05     2227.99     57.66 o
   0   6   0     7168.25     6999.49    216.00 o
   2   6   0    17216.02    18730.98    333.01 o
   4   6   0     8853.53     9567.02    355.04 o
   6   6   0    10949.30    11641.93    242.58 o
   8   6   0    11766.95    11707.78    344.27 o
  10   6   0     8559.71     8732.27    347.17 o
  12   6   0     3526.99     3065.70    103.10 o
  14   6   0     4206.98     3581.92    161.85 o
  16   6   0     6493.88     6228.91    312.66 o
  18   6   0     1374.99     1575.84     46.17 o
  20   6   0     1230.67     1297.77    109.30 o
   1   7   0   118894.02   126464.64   2054.83 o
   3   7   0    22278.22    22816.97    392.80 o
   5   7   0    49860.55    55657.29   2408.76 o
   7   7   0    61558.70    65969.22   2523.88 o
   9   7   0    53931.22    54029.66   1400.67 o
  11   7   0    17544.42    17254.20    636.38 o
  13   7   0    24285.25    21107.14    992.01 o
  15   7   0    19671.25    17428.88    453.93 o
  17   7   0    13393.69    13149.15    888.51 o
  19   7   0     6777.50     6509.88    404.32 o
   0   8   0    19163.24    18987.69    468.85 o
   2   8   0    27140.19    28095.82    479.12 o
   4   8   0     9864.22    10711.55    394.81 o
   6   8   0    24846.88    27357.84   1634.46 o
   8   8   0    25910.83    29633.44    783.51 o
  10   8   0     3923.71     3977.16     87.66 o
  12   8   0     7470.34     7577.08    154.34 o
  14   8   0    11726.46    10832.32    314.26 o
  16   8   0     7665.25     7018.18    214.83 o
  18   8   0     1150.98     1067.33     84.96 o
   1   9   0     1234.14     1082.61     41.49 o
   3   9   0     5307.01     5656.38    240.40 o
   5   9   0     3173.86     3435.08    155.42 o
   7   9   0     4314.58     4931.64    237.26 o
   9   9   0       25.89       52.82     60.61 o
  11   9   0     2802.63     3106.65    109.35 o
  13   9   0     1444.34     1572.07     43.81 o
  15   9   0      451.01      453.50     27.91 o
  17   9   0      676.27      740.72     59.82 o
   0  10   0    22663.43    21964.05    755.62 o
   2  10   0    29871.56    29766.77    929.04 o
   4  10   0    13658.50    15030.97    492.42 o
   6  10   0    12885.21    14960.12    848.40 o
   8  10   0    21278.63    25398.04   1375.37 o
  10  10   0    22090.81    24723.82    887.44 o
  12  10   0     3373.03     4163.87    181.92 o
  14  10   0    10606.65    11334.57    662.19 o
  16  10   0     5398.58     6010.92    399.55 o
   1  11   0    22933.80    23282.29    922.53 o
   3  11   0    10615.05    11091.96    578.52 o
   5  11   0    16426.71    18160.52    665.60 o
   7  11   0    26097.65    30406.81   2073.02 o
   9  11   0     5902.79     7246.99    398.68 o
  11  11   0     8475.60     9614.14    395.48 o
  13  11   0     9091.28    10385.73    496.22 o
  15  11   0     7458.12     8428.08    567.64 o
   0  12   0     8447.14     7889.67   1038.27 o
   2  12   0     1095.76     1214.72     71.47 o
   4  12   0     2294.69     2392.25    126.72 o
   6  12   0      952.72     1092.71    152.99 o
   8  12   0     4055.97     4525.94    330.69 o
  10  12   0     1685.98     1840.41     76.53 o
  12  12   0      479.64      556.33     44.31 o
  14  12   0     1169.57     1381.87    103.50 o
   1  13   0     4661.72     4873.27    295.46 o
   3  13   0     1818.67     1921.47    161.81 o
   5  13   0     3531.73     3760.20    188.52 o
   7  13   0     2080.13     2357.04    192.03 o
   9  13   0     3034.27     3186.85    171.33 o
  11  13   0     2682.61     2901.35    168.80 o
  13  13   0     1313.82     1445.01    108.00 o
   0  14   0     7286.63     7718.91   1186.31 o
   2  14   0    11525.54    11576.13    913.44 o
   4  14   0     8188.41     8675.58    520.65 o
   6  14   0     7756.71     8398.92    672.13 o
   8  14   0     8399.31     9783.93    886.72 o
  10  14   0     6620.94     7342.67    329.85 o
   1  15   0     3115.04     3314.48    244.69 o
   3  15   0     1420.10     1690.30    104.80 o
   5  15   0     1672.75     1984.22     62.93 o
   7  15   0     3422.47     3921.15    216.40 o
   0  16   0      138.00      107.12     34.52 o
   2  16   0      441.81      525.28     63.95 o
   5   1   1    41116.26    40756.23   1292.42 o
   7   1   1    54414.70    53757.73    911.04 o
   9   1   1    26784.55    27999.56   1090.37 o
  11   1   1    12594.08    12669.01    542.58 o
  13   1   1    22209.14    22665.43    901.99 o
  15   1   1    18983.81    19996.97    397.61 o
  17   1   1     5367.96     5727.09    105.21 o
  19   1   1     4810.36     4947.04     82.66 o
  21   1   1     6503.23     6775.05    203.95 o
   6   2   1    85237.09    90230.02   2271.85 o
   8   2   1    52138.77    55246.41   1507.52 o
  10   2   1    23094.34    24854.18    382.59 o
  12   2   1    25635.64    27281.32    363.39 o
  14   2   1    32774.53    33452.28    875.76 o
  16   2   1    16277.31    18101.37    527.41 o
  18   2   1     6223.39     6596.43    114.99 o
  20   2   1     7972.93     8447.44    231.35 o
  22   2   1     8692.87     9163.57    373.47 o
   1   3   1    21319.90    21567.25   1289.56 o
   3   3   1     7181.98     8560.52    315.62 o
   5   3   1     9351.56    10349.39    412.57 o
   7   3   1    22451.78    23221.07    594.21 o
   9   3   1     5803.00     6125.95    150.08 o
  11   3   1     2813.47     2901.91     57.70 o
  13   3   1     5573.21     5750.35    131.45 o
  15   3   1     7139.22     7635.98    281.73 o
  17   3   1     1616.77     1652.24     37.84 o
  19   3   1      914.55      816.05     38.83 o
  21   3   1     2151.81     2307.69    143.65 o
   0   4   1    31395.49    31844.07   1894.53 o
   2   4   1    10047.05    11482.61    333.92 o
   4   4   1    20957.52    23517.16   1008.88 o
   6   4   1    15619.93    16096.33    310.35 o
   8   4   1     6964.19     6947.85    169.18 o
  10   4   1     7152.22     7316.11    227.41 o
  12   4   1     7590.98     7760.04    162.67 o
  14   4   1     3640.11     3663.64     59.17 o
  16   4   1     3350.88     3522.25    211.69 o
  18   4   1     1738.91     1897.50     61.72 o
  20   4   1     1358.04     1386.22     50.77 o
   1   5   1    71145.73    73379.45   2412.69 o
   3   5   1    50902.54    56076.22   1502.10 o
   5   5   1    55259.04    55859.27   1204.94 o
   7   5   1    58393.91    57264.32   2020.55 o
   9   5   1    32680.73    32803.88    655.44 o
  11   5   1    22112.66    21588.35    694.05 o
  13   5   1    27561.09    26427.12    734.99 o
  15   5   1    20324.65    19733.03    645.12 o
  17   5   1     8163.66     8497.13    378.37 o
  19   5   1     6831.43     7351.05    490.47 o
  21   5   1     7686.34     8751.03    562.92 o
   0   6   1    54711.56    55862.45   1895.36 o
   2   6   1    43973.66    48222.68    718.63 o
   4   6   1    25865.19    26814.79    443.95 o
   6   6   1    40093.34    36818.39   1456.48 o
   8   6   1    37704.21    36931.45   1612.11 o
  10   6   1    14933.66    14386.90    433.82 o
  12   6   1    12829.06    12103.24    624.73 o
  14   6   1    20062.82    18535.45    739.78 o
  16   6   1     9757.62     9576.44    388.33 o
  18   6   1     3612.93     3477.65     88.55 o
  20   6   1     4797.30     5122.06    356.20 o
   1   7   1     6294.55     7037.79    127.55 o
   3   7   1     2304.14     2490.56     54.50 o
   5   7   1     7465.92     8210.94    142.58 o
   7   7   1     2153.88     2169.92    103.30 o
   9   7   1     2485.63     2482.84    109.10 o
  11   7   1     1232.97     1194.53     66.64 o
  13   7   1     1016.18      961.37     29.01 o
  15   7   1      602.97      515.34     37.63 o
  17   7   1      701.89      651.17     35.33 o
  19   7   1       75.25       27.37     45.48 o
   0   8   1    20673.07    20494.11    555.25 o
   2   8   1    19658.90    21441.50    447.65 o
   4   8   1    26326.07    28847.78    830.43 o
   6   8   1    17159.09    18019.59    462.49 o
   8   8   1    13998.96    13990.33    259.17 o
  10   8   1    11036.84    11154.95    337.28 o
  12   8   1    11419.25    10813.48    397.13 o
  14   8   1     8365.58     7488.82    213.79 o
  16   8   1     4922.67     4598.20     88.59 o
  18   8   1     3330.31     2956.54    119.16 o
   1   9   1    30477.41    32708.17    728.97 o
   3   9   1    18489.96    20900.46    813.20 o
   5   9   1    23622.79    26061.32   1025.66 o
   7   9   1    24579.37    26764.05    502.47 o
   9   9   1    14821.08    15762.08    261.87 o
  11   9   1    13203.46    13555.98    252.61 o
  13   9   1    12603.92    12550.88    234.18 o
  15   9   1     9502.75     9280.48    171.06 o
  17   9   1     6360.27     5797.44    169.46 o
   0  10   1     7163.39     7824.23    835.25 o
   2  10   1     4345.61     4555.54    200.47 o
   4  10   1     2735.81     2972.79    127.80 o
   6  10   1     5104.74     5995.08    183.43 o
   8  10   1     5492.54     6209.14    119.78 o
  10  10   1     1742.39     1887.96     57.43 o
  12  10   1     1340.36     1355.72     39.98 o
  14  10   1     3681.72     3658.69     70.29 o
  16  10   1     1705.62     1677.33     58.93 o
   1  11   1     5258.38     5752.95    310.23 o
   3  11   1     5441.14     6145.03    372.71 o
   5  11   1     7663.83     8523.72    395.51 o
   7  11   1     2525.41     2898.07    136.45 o
   9  11   1     3125.90     3808.97    149.94 o
  11  11   1     3273.92     3607.72     69.14 o
  13  11   1     2176.17     2248.54     62.23 o
  15  11   1     1131.09     1053.29     53.71 o
   0  12   1    14782.81    15458.91   1794.32 o
   2  12   1    17775.10    19489.01   1061.26 o
   4  12   1    15755.10    17737.37    809.72 o
   6  12   1    12566.53    14767.92    614.53 o
   8  12   1    12318.38    14285.90    670.68 o
  10  12   1     9433.87    10805.03    308.60 o
  12  12   1     8301.94     9338.14    242.36 o
  14  12   1     6680.36     7419.63    188.80 o
   1  13   1    11487.40    12053.46    892.52 o
   3  13   1     8972.54     9754.08    541.00 o
   5  13   1     9626.19    10369.37    446.01 o
   7  13   1     9518.63    10958.28    617.99 o
   9  13   1     6736.27     7818.18    289.56 o
  11  13   1     4827.98     5238.21    154.50 o
  13  13   1     5140.31     5516.01    219.68 o
   0  14   1      727.38      706.75     48.82 o
   2  14   1       58.93       62.30     27.08 o
   4  14   1      279.36      341.75     33.64 o
   6  14   1      154.02      192.29     60.64 o
   8  14   1      246.11      357.78     59.41 o
  10  14   1       46.61       37.93     33.82 o
   1  15   1     4312.36     4447.44    334.11 o
   3  15   1     5281.44     5727.41    260.41 o
   5  15   1     4850.58     5427.23    278.42 o
   7  15   1     3108.27     3609.90    112.45 o
   4   0   2    20557.91    20069.21   1845.93 o
   6   0   2    32013.09    31697.43   5076.67 o
   8   0   2    49605.47    46135.23   2875.05 o
  10   0   2    15524.04    15604.04    533.38 o
  12   0   2     3397.04     3288.69     87.18 o
  14   0   2    18167.13    17877.55    527.89 o
  16   0   2    15773.24    16175.91    497.72 o
  18   0   2     3894.31     4217.58    187.08 o
  20   0   2     4763.06     4857.28    155.95 o
  22   0   2     6087.48     6747.20    230.29 o
   3   1   2    22997.00    22462.20    660.84 o
   5   1   2    32728.81    33981.10   1950.54 o
   7   1   2    26352.75    26849.44   1399.92 o
   9   1   2    17790.78    17537.93    341.41 o
  11   1   2     2524.80     2475.72     77.00 o
  13   1   2    10674.46    10734.10    250.02 o
  15   1   2    14125.45    15481.53    252.10 o
  17   1   2     3160.21     3491.90     75.54 o
  19   1   2     2193.70     2413.11     82.87 o
  21   1   2     2022.16     2055.02     53.32 o
   0   2   2    14683.65    17024.84   2234.94 o
   2   2   2     5493.57     6259.25    443.09 o
   4   2   2     1713.21     2034.99     65.08 o
   6   2   2      948.08      960.01     26.67 o
   8   2   2     4014.55     4258.45     95.34 o
  10   2   2     2415.99     2699.86    121.32 o
  12   2   2      632.25      696.22     48.24 o
  14   2   2     1900.45     1967.38     46.43 o
  16   2   2        5.77       47.60     57.88 o
  18   2   2      519.05      514.24     48.12 o
  20   2   2      180.25      153.15     35.63 o
   1   3   2   146499.09   164317.36  17350.54 o
   3   3   2    34767.09    37843.54   2682.58 o
   5   3   2    37881.23    40284.45   1658.39 o
   7   3   2   100379.31   105952.71   5746.14 o
   9   3   2    49016.99    49784.37    905.65 o
  11   3   2    23597.18    24946.63    374.84 o
  13   3   2    20629.06    21709.94    353.01 o
  15   3   2    23182.78    24554.99    581.49 o
  17   3   2    14268.07    14992.99    263.63 o
  19   3   2     4793.67     5277.40     93.70 o
  21   3   2     7710.41     8182.85    231.64 o
   0   4   2   157531.67   148663.23   8486.82 o
   2   4   2    94088.23    96686.35   4828.61 o
   6   4   2    88088.48    92928.44   7145.09 o
   8   4   2    83197.03    84671.66   3400.12 o
  10   4   2    36992.72    37053.20   1163.77 o
  12   4   2    16166.27    16125.26    216.37 o
  14   4   2    39343.14    40456.93    606.62 o
  16   4   2    20556.73    21338.77    302.96 o
  18   4   2     8020.65     8256.49    393.43 o
  20   4   2     5674.44     5802.36    107.94 o
   1   5   2     6944.04     7886.76    426.38 o
   3   5   2      476.49      597.84     37.33 o
   5   5   2      812.91      903.12     53.04 o
   7   5   2    10869.40    12293.93    282.45 o
   9   5   2      735.70      636.83     44.11 o
  11   5   2      374.33      354.29     32.28 o
  13   5   2     1525.93     1487.67     79.22 o
  15   5   2     2375.18     2291.10     54.67 o
  17   5   2        8.90       34.01     46.29 o
  19   5   2      410.15      412.28     27.78 o
   0   6   2    34385.46    37321.66   2144.06 o
   2   6   2    17822.00    18808.57    422.45 o
   4   6   2    18929.94    20219.42    597.62 o
   6   6   2    19408.15    19552.05    656.44 o
   8   6   2    21007.89    21949.87    491.08 o
  10   6   2    10808.58    11377.44    277.43 o
  12   6   2     7109.41     7309.81    297.19 o
  14   6   2     9024.46     8601.04    314.22 o
  16   6   2     5538.83     5705.62    100.67 o
  18   6   2     3680.65     3693.59    305.44 o
  20   6   2     2176.67     2274.34    172.01 o
   1   7   2    41420.56    43898.06    760.98 o
   3   7   2    19672.64    20453.62    737.44 o
   5   7   2     8595.08     8688.63    305.92 o
   7   7   2    41735.96    40897.71   1910.75 o
   9   7   2    19831.46    19525.65    456.04 o
  11   7   2    10663.15    10708.81    202.38 o
  13   7   2     8619.88     8679.27    288.43 o
  15   7   2    15234.75    14667.26    396.10 o
  17   7   2     6284.07     5945.17    115.93 o
  19   7   2     3714.78     3559.16    146.85 o
   0   8   2    28951.15    32335.22    729.93 o
   2   8   2     4884.24     5328.49    147.04 o
   4   8   2     7030.61     7023.47    185.77 o
   6   8   2    13239.34    13532.81    396.79 o
   8   8   2    10972.46    10449.33    433.00 o
  10   8   2     4576.73     4971.22    222.83 o
  12   8   2     2338.26     2253.49     78.93 o
  14   8   2     8487.00     8111.96    310.38 o
  16   8   2     3763.79     3587.27     70.12 o
  18   8   2     1367.19     1291.16     48.61 o
   1   9   2       17.93       31.22     48.49 o
   3   9   2      367.42      400.48     37.29 o
   5   9   2     1426.89     1535.05     53.73 o
   7   9   2      580.22      645.23     42.15 o
   9   9   2      946.29      928.74     46.83 o
  11   9   2      123.02      112.96     45.28 o
  13   9   2      365.65      369.79     29.53 o
  15   9   2       56.35       57.31     32.03 o
  17   9   2       68.54       75.07     28.50 o
   0  10   2    28075.32    31708.87   1263.32 o
   2  10   2    14077.49    16234.94    544.38 o
   4  10   2    10326.12    11259.56    180.33 o
   6  10   2    13440.49    14046.03    234.57 o
   8  10   2    18394.65    18668.56    458.52 o
  10  10   2     8199.84     8354.49    200.81 o
  12  10   2     9847.12     9957.48    393.39 o
  14  10   2     3532.50     3602.45    134.58 o
  16  10   2     7008.56     6544.71    130.75 o
   1  11   2    19225.76    22389.32    722.83 o
   3  11   2    13557.94    15392.59    759.04 o
   5  11   2    16426.07    18007.68    724.51 o
   7  11   2    14683.14    16207.59    405.64 o
   9  11   2    15119.61    15808.36    348.50 o
  11  11   2     4975.67     5428.85    223.91 o
  13  11   2     8698.73     8910.79    320.80 o
  15  11   2     8794.11     9080.65    426.54 o
   0  12   2      853.54      945.03     53.11 o
   2  12   2     2077.53     2253.29     78.76 o
   4  12   2       33.64       85.56     42.36 o
   6  12   2     1661.37     1828.03     66.30 o
   8  12   2     1054.22     1183.59     53.33 o
  10  12   2      718.51      668.80     54.13 o
  12  12   2      359.54      364.65     25.99 o
  14  12   2      417.19      366.45     29.66 o
   1  13   2     4421.62     5284.55    157.71 o
   3  13   2     5536.65     6152.57    224.64 o
   5  13   2     2448.58     2808.06    139.99 o
   7  13   2     3963.54     4603.96    158.78 o
   9  13   2     3312.91     3717.95    166.55 o
  11  13   2     2712.85     3071.72     89.26 o
   0  14   2    13406.12    15328.08   1277.95 o
   2  14   2     8467.75     9768.81    481.96 o
   4  14   2     8813.36     9765.66    235.51 o
   6  14   2     9157.64    10904.67    311.08 o
   8  14   2     8236.46     9566.62    467.70 o
   1  15   2     5570.81     5577.52    354.48 o
   3  15   2     3987.35     4138.18    137.67 o
   5  15   2     4325.89     5123.21    219.56 o
   1   1   3    44052.88    43132.11    890.77 o
   3   1   3    18310.88    17998.85    549.31 o
   5   1   3    36615.71    36417.79    631.41 o
   7   1   3    33691.88    33391.96   2040.87 o
   9   1   3    15697.69    16057.70    769.45 o
  11   1   3    13455.95    14039.46    224.12 o
  13   1   3    14824.91    14987.44    229.58 o
  15   1   3    11519.90    12198.89    400.83 o
  17   1   3     5828.89     6687.88    298.15 o
  19   1   3     3090.79     3489.57    158.93 o
  21   1   3     4623.65     5542.54    374.34 o
   0   2   3   101909.41   104754.07   4409.56 o
   2   2   3    52390.58    54525.75   2449.34 o
   4   2   3    60850.40    59790.16   1237.53 o
   6   2   3    48538.96    48950.53   1072.23 o
   8   2   3    64959.73    69389.85   3697.23 o
  10   2   3    21408.66    21783.70    815.00 o
  12   2   3    24050.47    24080.42    363.44 o
  14   2   3    27879.55    29581.00    488.35 o
  16   2   3    15590.54    16938.88    360.01 o
  18   2   3     5500.83     6132.64    118.52 o
  20   2   3     8164.27     9142.16    177.90 o
   1   3   3    17952.06    21171.55   1282.63 o
   3   3   3    11892.69    13029.86    843.88 o
   5   3   3    11561.09    12677.73    468.25 o
   7   3   3    14408.00    15534.26    429.32 o
   9   3   3     9986.34    10119.02    272.75 o
  11   3   3     3207.82     3275.74     86.41 o
  13   3   3     7044.91     7209.49    130.41 o
  15   3   3     4850.97     5064.54    128.15 o
  17   3   3     2040.14     2075.87    109.34 o
  19   3   3     1181.73     1108.15     46.98 o
   0   4   3     7144.80     8032.82    853.22 o
   2   4   3    10515.77    12300.84    861.16 o
   4   4   3    12454.59    13495.94    719.40 o
   6   4   3     5766.45     5983.21    168.05 o
   8   4   3     7654.41     7798.35    145.51 o
  10   4   3     3883.95     3910.80    108.11 o
  12   4   3     4642.12     4873.30    101.54 o
  14   4   3     4220.26     4336.45     84.83 o
  16   4   3     1683.22     1609.03     48.07 o
  18   4   3     1520.16     1461.79     79.92 o
  20   4   3     1530.40     1578.85    127.05 o
   1   5   3    30948.14    33373.48   1771.18 o
   3   5   3    23037.30    25215.34    973.74 o
   5   5   3    26798.81    30721.61    962.93 o
   7   5   3    26496.87    30026.48    717.20 o
   9   5   3    17864.91    18775.42    556.67 o
  11   5   3    12992.54    12709.40    354.23 o
  13   5   3    14978.25    14875.87    313.44 o
  15   5   3    12052.13    12421.60    297.63 o
  17   5   3     6028.31     6171.84    153.07 o
  19   5   3     4071.68     4196.75    216.27 o
   0   6   3    25551.17    29174.46   2414.03 o
   2   6   3     7495.90     8428.76    323.53 o
   4   6   3     8393.94     9458.37    137.64 o
   6   6   3    15120.33    17096.78    330.46 o
   8   6   3    12131.07    13453.97    229.34 o
  10   6   3     5183.31     6016.83    173.25 o
  12   6   3     6332.93     6146.92    202.53 o
  14   6   3     7465.68     7681.27    136.36 o
  16   6   3     5403.90     5560.58     96.30 o
  18   6   3     1994.29     1956.45     79.67 o
   1   7   3     2734.30     2957.40     90.20 o
   3   7   3      285.39      305.98     32.58 o
   5   7   3     1493.49     1605.90     53.49 o
   7   7   3     1185.30     1253.19     58.03 o
   9   7   3     1425.26     1510.34     45.88 o
  11   7   3      466.27      663.23     58.95 o
  13   7   3      713.54      716.83     71.99 o
  15   7   3      323.23      283.45     26.12 o
  17   7   3      140.26      145.83     30.95 o
   0   8   3    14107.36    13761.87   1298.03 o
   2   8   3    17204.59    18128.05    751.17 o
   4   8   3    14813.37    15874.63    500.41 o
   6   8   3    16176.26    17444.60    362.98 o
   8   8   3     9417.27    10002.65    392.36 o
  10   8   3     8448.77     8598.37    179.45 o
  12   8   3     8771.06     8962.27    216.85 o
  14   8   3     5926.31     5938.36    150.12 o
  16   8   3     3584.76     3763.45    109.43 o
  18   8   3     2891.79     2755.48     91.64 o
   1   9   3    36481.83    38843.57   1280.56 o
   3   9   3    34320.56    35372.53   1426.98 o
   5   9   3    28281.92    28507.06    986.27 o
   7   9   3    28989.48    29075.76   1566.37 o
   9   9   3    24521.73    24052.75   1115.90 o
  11   9   3    13050.14    13679.96    689.54 o
  13   9   3    15502.78    15208.60    539.54 o
  15   9   3    12089.80    11492.65    369.24 o
  17   9   3     5693.18     5329.22    236.00 o
   0  10   3    13294.25    14016.97    441.94 o
   2  10   3     6893.99     7665.65    156.54 o
   4  10   3     5384.72     5454.87    135.23 o
   6  10   3     8391.63     8459.31    173.16 o
   8  10   3     7225.45     7064.83    255.22 o
  10  10   3     2999.12     2718.19     86.66 o
  12  10   3     3467.31     3488.71    144.32 o
  14  10   3     3203.85     3159.04     99.02 o
  16  10   3     2444.22     2308.45     61.83 o
   1  11   3     3163.32     3299.32     68.15 o
   3  11   3     5987.32     6333.15    120.13 o
   5  11   3     4431.04     4375.56    131.00 o
   7  11   3     2306.70     2419.12    106.82 o
   9  11   3     2580.00     2264.46    104.68 o
  11  11   3     2767.98     2453.01    112.66 o
  13  11   3     1899.36     1875.13     93.92 o
   0  12   3    11004.98    12406.39    290.65 o
   2  12   3    11123.74    12530.34    197.42 o
   4  12   3     9170.16    10207.87    188.06 o
   6  12   3    11684.97    12018.44    320.45 o
   8  12   3     6101.85     6323.62    310.12 o
  10  12   3     7631.71     7819.82    225.16 o
  12  12   3     5939.09     6030.50    258.94 o
   1  13   3     4346.12     5195.94    164.27 o
   3  13   3     4158.84     4473.18    205.79 o
   5  13   3     3512.25     3867.81    150.37 o
   7  13   3     4249.20     4901.68    243.82 o
   9  13   3     3087.78     3122.03    136.79 o
   0  14   3      514.31      614.73     55.83 o
   2  14   3       41.49       87.12     29.98 o
   4  14   3       97.09      109.70     30.07 o
   6  14   3       55.09      104.75     36.59 o
   8  14   3      425.94      474.03     34.68 o
   1  15   3     2410.93     2861.22    162.91 o
   0   0   4   121066.74   110812.17   3571.37 o
   2   0   4    42969.04    44235.38   1903.44 o
   4   0   4    61111.35    62711.69   3514.87 o
   6   0   4    44516.13    44081.70   1174.09 o
   8   0   4    70669.45    74563.76   4581.55 o
  10   0   4    29150.35    30369.56   2198.86 o
  12   0   4    13369.50    14373.09    515.19 o
  14   0   4    30300.22    33221.18   1213.12 o
  16   0   4    19334.34    20218.51   2554.81 o
  18   0   4     6462.85     7563.81    226.68 o
   1   1   4    36082.64    36537.24    810.65 o
   3   1   4    10026.74    10288.06    314.60 o
   5   1   4     6016.01     6180.89    199.93 o
   7   1   4    37816.23    38211.57    927.25 o
   9   1   4    10753.36    11050.74    468.42 o
  11   1   4     7086.75     7068.54    124.27 o
  13   1   4     6132.51     6146.22    106.86 o
  15   1   4     6697.34     6772.13    292.71 o
  17   1   4     4002.46     4128.26    162.39 o
  19   1   4     1617.33     1918.32     72.08 o
   0   2   4     9525.38     9857.89    249.45 o
   2   2   4     9386.11     9764.33    371.66 o
   4   2   4    11258.50    11018.71    357.19 o
   6   2   4     7860.26     8152.49    184.66 o
   8   2   4     8077.25     8644.25    263.18 o
  10   2   4     2448.37     2644.23     90.65 o
  12   2   4     3782.16     3972.03     82.51 o
  14   2   4     2749.73     2909.68     86.02 o
  16   2   4     1869.64     2115.73     52.77 o
  18   2   4      759.50      719.73     44.94 o
  20   2   4      685.91      853.56     51.86 o
   1   3   4    39974.56    40892.38    915.59 o
   3   3   4    11088.87    11527.49    459.08 o
   5   3   4    20151.45    20936.52    405.39 o
   7   3   4    31140.56    30799.80    496.85 o
   9   3   4    19894.37    21168.52    754.96 o
  11   3   4     7674.42     8004.74    306.10 o
  13   3   4    11110.56    11618.97    211.48 o
  15   3   4    13555.20    15076.87    448.46 o
  17   3   4     5288.35     5837.27    245.71 o
  19   3   4     3550.08     3732.10    121.71 o
   0   4   4    33292.15    37123.82   2781.04 o
   2   4   4    22401.38    24720.94   1047.29 o
   4   4   4     8250.23     8797.17    450.05 o
   6   4   4    18159.78    18445.03    390.64 o
   8   4   4    27030.46    28677.84    528.67 o
  10   4   4     9239.89     9478.13    343.02 o
  12   4   4     5421.00     5771.08    124.46 o
  14   4   4     9800.11    10385.14    198.52 o
  16   4   4    10096.45    11021.63    204.19 o
  18   4   4     2096.19     2104.28     70.07 o
   1   5   4     6167.24     7303.05    321.37 o
   3   5   4     1468.98     1626.43    113.13 o
   5   5   4     3616.67     4183.25    180.33 o
   7   5   4     4561.69     5038.84    210.60 o
   9   5   4     2384.21     2470.18    101.96 o
  11   5   4      614.84      535.96     66.94 o
  13   5   4     2886.54     3085.09     63.05 o
  15   5   4      833.63      905.05     41.84 o
  17   5   4      822.86      871.92     38.93 o
  19   5   4      398.04      353.28     32.53 o
   0   6   4    14171.30    16013.89    527.51 o
   2   6   4     7915.11     9119.22    265.52 o
   4   6   4     3604.08     3970.97    177.84 o
   6   6   4     8864.26     9817.62    167.46 o
   8   6   4     8345.53     9128.47    157.81 o
  10   6   4     3834.04     4277.37     87.53 o
  12   6   4     3758.83     3783.23    103.46 o
  14   6   4     2753.36     2731.37    118.04 o
  16   6   4     2668.09     2621.13     85.74 o
  18   6   4     1637.74     1558.94     70.54 o
   1   7   4    38826.51    43309.41    744.06 o
   3   7   4    22041.42    24732.30    593.98 o
   5   7   4    26141.42    28071.82    496.38 o
   7   7   4    25880.00    27950.19    556.45 o
   9   7   4    26635.96    28374.25    476.25 o
  11   7   4     9270.52     9739.49    187.65 o
  13   7   4    12928.80    13108.91    224.25 o
  15   7   4    12788.55    13173.02    313.63 o
  17   7   4     6944.24     7135.45    185.24 o
   0   8   4    16508.67    17990.02    504.35 o
   2   8   4    16714.95    16813.18    335.93 o
   4   8   4     6328.20     6490.02    206.71 o
   6   8   4    12654.03    13132.70    282.91 o
   8   8   4    14363.74    14673.99    485.47 o
  10   8   4     6109.22     6080.08    211.09 o
  12   8   4     4872.06     4617.55    112.89 o
  14   8   4     4684.38     4425.75    109.16 o
  16   8   4     4978.51     4968.56    178.23 o
   1   9   4      542.90      603.54     33.18 o
   3   9   4     2082.01     2096.34     93.92 o
   5   9   4      477.31      516.69     40.96 o
   7   9   4      669.43      724.72     33.54 o
   9   9   4      734.42      741.57     37.49 o
  11   9   4      999.50      948.53     41.34 o
  13   9   4      120.55      104.79     30.34 o
  15   9   4      618.48      562.33     44.11 o
   0  10   4    18250.86    18128.90   1294.99 o
   2  10   4    10436.40    10412.98    616.21 o
   4  10   4    10348.83    10150.71    649.52 o
   6  10   4    14577.21    13947.86    741.89 o
   8  10   4     9265.67     8596.36    601.37 o
  10  10   4     7169.09     7000.46    282.26 o
  12  10   4     4919.11     4961.49    312.72 o
  14  10   4     7207.88     7134.02    418.61 o
   1  11   4    11502.20    12051.28    541.28 o
   3  11   4     9053.89     9132.31    480.13 o
   5  11   4     5043.65     4933.67    203.71 o
   7  11   4    10455.49    10074.61    506.82 o
   9  11   4     7396.01     7182.78    325.61 o
  11  11   4     5068.28     4718.77    134.28 o
  13  11   4     3226.40     3208.31    213.97 o
   0  12   4     2090.90     2245.07     67.68 o
   2  12   4      113.29      112.92     28.52 o
   4  12   4      722.54      717.46     38.37 o
   6  12   4      734.02      723.53     33.18 o
   8  12   4      884.36      908.49    124.29 o
  10  12   4      153.42       84.39     29.11 o
   1  13   4     2599.14     3047.16     59.31 o
   3  13   4     2365.79     2654.15     57.96 o
   5  13   4     2481.29     2429.19     69.02 o
   7  13   4     1741.22     1920.90    110.04 o
   2  14   4     6327.22     7219.79    133.11 o
   4  14   4     4675.38     5164.23    204.21 o
   1   1   5    18419.23    19828.96    342.68 o
   3   1   5    17661.19    18805.26    496.89 o
   5   1   5    13837.71    14667.92    428.83 o
   7   1   5    16558.76    17476.70    435.99 o
   9   1   5    12282.90    13486.30    331.88 o
  11   1   5     7312.50     8360.36    141.79 o
  13   1   5     8769.63     9811.60    317.75 o
  15   1   5     7480.47     8185.43    438.14 o
  17   1   5     3139.96     3143.07    265.79 o
   0   2   5    24094.90    25937.91    525.54 o
   2   2   5    24324.16    25332.37    834.26 o
   4   2   5    12175.24    12679.06    296.41 o
   6   2   5    28387.19    29203.23    682.63 o
   8   2   5    14330.65    15523.41    285.47 o
  10   2   5    12462.21    13860.37    438.01 o
  12   2   5     8781.58     9685.06    187.15 o
  14   2   5    12202.02    13400.36    695.43 o
  16   2   5     6345.39     6994.51    505.63 o
  18   2   5     3835.52     4146.86    340.98 o
   1   3   5     6146.74     6508.74    112.37 o
   3   3   5     2943.30     3084.89     59.49 o
   5   3   5     3439.50     3538.27     93.74 o
   7   3   5     5864.13     6110.96    102.95 o
   9   3   5     2572.00     2895.36     83.17 o
  11   3   5     2282.86     2513.77     55.65 o
  13   3   5     1664.90     1693.87     49.08 o
  15   3   5     2897.51     2948.47    169.49 o
  17   3   5      789.21      789.49     42.50 o
   0   4   5     4050.11     4585.39    231.98 o
   2   4   5     3439.26     3652.18    138.74 o
   4   4   5     3360.16     3502.34    112.16 o
   6   4   5     4163.03     4166.78     80.44 o
   8   4   5     1611.72     1708.94     53.95 o
  10   4   5     2386.25     2567.84     58.30 o
  12   4   5     1965.24     2027.76    103.49 o
  14   4   5     1177.94     1313.06    155.34 o
  16   4   5      997.17     1126.89     96.44 o
   1   5   5    32620.03    36150.43    710.25 o
   3   5   5    27668.56    29812.23   1280.23 o
   5   5   5    26185.84    29614.51    950.19 o
   7   5   5    27300.63    28354.66    707.19 o
   9   5   5    18152.15    19114.91    553.66 o
  11   5   5    13078.21    13681.30    530.09 o
  13   5   5    13172.00    13855.27    355.74 o
  15   5   5    10617.28    11466.52    190.28 o
  17   5   5     5142.56     5528.40    123.05 o
   0   6   5    25585.41    28833.30   1207.71 o
   2   6   5    25450.09    28739.07    969.06 o
   4   6   5    17588.20    19141.42    889.49 o
   6   6   5    21120.86    22842.46    382.74 o
   8   6   5    19290.29    20959.68    300.56 o
  10   6   5    11357.82    11817.04    201.42 o
  12   6   5     8573.05     9281.36    458.68 o
  14   6   5    10557.88    10869.47    224.13 o
  16   6   5     5513.19     5597.25    145.43 o
   1   7   5      147.50      175.86     35.66 o
   3   7   5      234.77      193.25     38.28 o
   5   7   5      111.71      213.41     68.08 o
   7   7   5      204.17      212.04     17.36 o
   9   7   5       49.49       77.88     40.91 o
  11   7   5       57.02       91.80     32.03 o
  13   7   5       62.27       58.01     73.66 o
  15   7   5      120.51       91.07     40.52 o
   0   8   5    10085.65    10785.35    279.61 o
   2   8   5     8321.59     8590.00    190.80 o
   4   8   5    10850.13    11390.42    324.14 o
   6   8   5     7354.83     7592.91    188.52 o
   8   8   5     7470.26     7828.04    224.69 o
  10   8   5     5550.49     5747.09    110.70 o
  12   8   5     5276.05     5350.24    138.01 o
  14   8   5     4241.32     4175.13    119.31 o
   1   9   5     7298.30     7604.47    249.04 o
   3   9   5     5103.60     5175.66    122.49 o
   5   9   5     6165.77     6475.30    205.43 o
   7   9   5     7083.78     7457.46    146.88 o
   9   9   5     3791.23     3993.72    157.95 o
  11   9   5     4349.84     4411.22    143.59 o
  13   9   5     3767.39     3986.09     77.69 o
   0  10   5     1259.51     1311.55     62.71 o
   2  10   5     1135.00     1186.47     32.83 o
   4  10   5      531.74      536.61     42.26 o
   6  10   5     1027.36     1055.46     40.18 o
   8  10   5     1284.61     1195.51     42.21 o
  10  10   5      720.46      701.65     36.38 o
  12  10   5      295.57      303.05     24.49 o
   1  11   5      615.98      648.97     37.81 o
   3  11   5      604.03      654.17     31.52 o
   5  11   5     1037.33     1204.50     74.30 o
   7  11   5      262.69      303.59     21.64 o
   9  11   5      491.72      461.94     33.84 o
   0  12   5     7632.35     8534.16    843.07 o
   2  12   5     7430.98     7691.44    473.83 o
   4  12   5     8647.29     8382.29    547.60 o
   6  12   5     5674.70     5873.69    285.77 o
   8  12   5     6794.76     6366.77    426.53 o
   1  13   5     8730.09     9253.82    446.54 o
   3  13   5     6754.13     6938.15    385.14 o
   0   0   6    30286.99    33233.69   1117.93 o
   2   0   6    21090.51    22902.53   1346.29 o
   4   0   6    11359.91    12145.99    879.40 o
   6   0   6    30230.84    33508.77   2725.03 o
   8   0   6    20387.00    23111.67   1308.07 o
  10   0   6     6553.49     8043.99    267.33 o
  12   0   6    11755.77    13642.55    353.98 o
  14   0   6     9332.24    11098.42    830.61 o
  16   0   6     8747.81    10459.46   1442.09 o
   1   1   6    13610.14    14999.00    321.66 o
   3   1   6     6744.99     7283.07    203.34 o
   5   1   6     5494.87     6026.77    290.23 o
   7   1   6     6255.18     6920.13    348.38 o
   9   1   6    13407.62    15107.91    388.31 o
  11   1   6     2944.71     3365.61     81.90 o
  13   1   6     2757.06     3389.87    120.39 o
  15   1   6     3768.46     4485.60    236.46 o
   0   2   6     5428.14     5691.71    129.34 o
   2   2   6     2092.61     2360.09     57.08 o
   4   2   6     3065.67     3294.39    119.98 o
   6   2   6     1289.55     1352.26     41.07 o
   8   2   6     2127.46     2199.91     64.92 o
  10   2   6     2433.75     2733.17     66.47 o
  12   2   6      471.69      587.67     34.92 o
  14   2   6      881.86      842.84     38.28 o
  16   2   6      244.08      232.97     62.67 o
   1   3   6    14767.41    16137.54    256.90 o
   3   3   6    12656.61    14376.35    382.38 o
   5   3   6     9648.85    10336.51    348.70 o
   7   3   6    15767.59    17112.33    438.87 o
   9   3   6     9890.58    11448.72    420.57 o
  11   3   6     4655.40     5442.36    108.43 o
  13   3   6     6179.16     6995.17    154.30 o
  15   3   6     7142.94     7937.86    603.76 o
   0   4   6    31040.09    34403.88   1169.71 o
   2   4   6    12780.23    13941.44    238.95 o
   4   4   6     9614.72    10284.35    261.11 o
   6   4   6    14756.86    16380.38    296.31 o
   8   4   6    16200.31    17094.09    263.49 o
  10   4   6     8238.04     9144.70    239.78 o
  12   4   6     6495.02     7351.16    135.90 o
  14   4   6     7075.11     7822.49    359.97 o
   1   5   6     2062.43     2162.90     57.24 o
   3   5   6     1688.91     1771.74     50.20 o
   5   5   6     1008.96     1092.39     33.28 o
   7   5   6     1567.40     1531.42     39.48 o
   9   5   6     1997.05     1960.17     41.20 o
  11   5   6      391.71      397.38     31.12 o
  13   5   6      495.48      480.82     54.37 o
  15   5   6     1100.20     1200.28     49.07 o
   0   6   6     7790.69     9100.64    212.11 o
   2   6   6     6920.73     7907.20    141.26 o
   4   6   6     4999.48     5429.38    208.96 o
   6   6   6     4909.05     5321.50    113.30 o
   8   6   6     6091.18     6477.27    103.07 o
  10   6   6     4879.83     5383.45    151.38 o
  12   6   6     1997.13     2248.91    166.14 o
  14   6   6     2602.11     2877.68    138.86 o
   1   7   6    14838.38    17164.84    440.31 o
   3   7   6     9651.54    10673.53    368.83 o
   5   7   6     9974.57    10786.11    338.78 o
   7   7   6    15260.78    16457.28    334.82 o
   9   7   6     6838.24     7148.63    100.59 o
  11   7   6     6134.87     6594.03    329.14 o
  13   7   6     5872.37     5967.78    245.98 o
   0   8   6     8810.14     9715.54    251.22 o
   2   8   6     2458.79     2758.28     88.82 o
   4   8   6     2053.35     2249.19     50.67 o
   6   8   6     2430.74     2676.21     80.59 o
   8   8   6     4706.92     4878.39    142.21 o
  10   8   6     2347.58     2366.78     47.85 o
  12   8   6     1100.03     1231.10     68.98 o
   1   9   6      996.11     1000.24     33.44 o
   3   9   6       92.19       48.25     21.90 o
   5   9   6      523.61      482.76     27.84 o
   7   9   6      225.88      230.46     22.64 o
   9   9   6      503.61      458.28     32.03 o
  11   9   6      375.83      375.84     39.01 o
   0  10   6     3729.03     4118.76    308.10 o
   2  10   6     7250.07     7850.38    297.82 o
   4  10   6     5744.62     5751.02    183.99 o
   6  10   6     4718.68     4882.76    131.90 o
   8  10   6     5371.58     5565.42    178.32 o
   1  11   6    10404.21    10793.14    507.01 o
   3  11   6     4185.27     4205.73    145.56 o
   5  11   6     6233.31     6345.82    188.82 o
   1   1   7    10274.39    11351.75    367.56 o
   3   1   7     7837.47     9059.04    511.01 o
   5   1   7     8023.80     9221.81    383.39 o
   7   1   7     8454.39     9844.42    664.76 o
   9   1   7     5795.03     6917.74    316.53 o
  11   1   7     4667.16     5533.13    191.74 o
   0   2   7    17267.56    19454.73    830.62 o
   2   2   7    12510.76    14603.52    568.19 o
   4   2   7    14060.01    16085.01    703.33 o
   6   2   7    11540.83    13396.45    405.74 o
  10   2   7     6847.89     8169.49    211.85 o
   1   3   7     2816.52     3148.92     94.23 o
   3   3   7     1949.01     2122.85     80.48 o
   5   3   7     1882.57     2154.01     59.13 o
   7   3   7     2206.19     2448.39     60.72 o
   9   3   7     1916.32     2227.32     60.15 o
  11   3   7      965.01     1086.39     43.16 o
  13   3   7     1253.06     1466.55     48.81 o
   0   4   7     2639.78     2962.98     87.83 o
   2   4   7     2470.48     2754.54     77.12 o
   4   4   7     2497.96     2715.33     53.82 o
   6   4   7     1971.20     2297.59     55.97 o
   8   4   7     2029.75     2146.88     44.66 o
  10   4   7     1494.18     1675.35     46.24 o
  12   4   7     1335.32     1395.57     43.43 o
   1   5   7     7605.75     8848.68    155.67 o
   3   5   7     6526.15     7147.91    129.50 o
   5   5   7     6908.00     7434.87    121.84 o
   7   5   7     6676.28     7511.36    199.80 o
   9   5   7     4929.30     5346.11    151.61 o
  11   5   7     3980.51     4627.85     94.28 o
   0   6   7     4940.37     5632.92    149.74 o
   2   6   7     3571.34     3907.93     79.46 o
   4   6   7     3312.31     3585.65    141.57 o
   6   6   7     3790.33     4292.31    100.38 o
   8   6   7     3453.73     3666.47     74.74 o
  10   6   7     2377.81     2463.48     65.08 o
   1   7   7      127.16      165.34     33.50 o
   3   7   7      154.26      131.98     44.60 o
   5   7   7       85.12       82.93     51.22 o
   7   7   7      121.74      126.91     20.40 o
   9   7   7      134.71      138.26     22.84 o
   0   8   7     3871.43     4352.85    279.34 o
   2   8   7     4494.52     5073.92    101.93 o
   4   8   7     3635.95     3741.32     88.01 o
   6   8   7     3870.57     4017.06    118.86 o
   8   8   7     2906.91     2866.16     50.99 o
   1   9   7    10487.49    11459.21    386.66 o
   3   9   7     9322.57    10003.43    312.72 o
   5   9   7     9494.89    10157.24    216.74 o
   0  10   7     3091.45     3198.89     93.37 o
   0   0   8     6940.54     8397.30   1178.48 o
   2   0   8     5383.15     6346.09    387.64 o
   4   0   8     5218.63     6971.02   1198.65 o
   6   0   8     5697.89     7415.55   1022.88 o
   8   0   8     5469.71     6923.49    767.10 o
  10   0   8     3736.31     4612.53    524.86 o
   1   1   8     3660.75     4318.86    171.46 o
   3   1   8     2225.37     2574.53    162.99 o
   7   1   8     4057.40     4922.10    338.95 o
   9   1   8     1875.00     2268.15    133.26 o
   0   2   8     1473.13     1719.51    214.73 o
   2   2   8      859.38      970.39     47.49 o
   4   2   8      633.08      703.04     38.47 o
   6   2   8      336.45      429.97     65.76 o
   8   2   8      914.04     1138.90     43.31 o
   1   3   8     9096.50    10767.14    700.37 o
   3   3   8     6130.73     7173.64    365.69 o
   5   3   8     7428.47     8301.10    298.92 o
   7   3   8     6935.99     8454.39    344.69 o
   9   3   8     5551.09     6827.59    339.75 o
   0   4   8     8262.18     9313.79    245.63 o
   2   4   8     8846.57     9918.29    418.77 o
   4   4   8     4673.47     5359.51    145.35 o
   6   4   8     7192.08     8248.77    158.45 o
   8   4   8     6637.01     7694.39    213.98 o
   1   5   8      369.21      395.72     32.47 o
   3   5   8      633.01      666.48     32.42 o
   5   5   8      322.86      300.03     25.83 o
   7   5   8      340.28      347.17     24.25 o
   0   6   8     2868.52     3515.57    242.66 o
   2   6   8     2304.20     2633.97     64.25 o
   4   6   8     1766.16     1932.37     50.99 o
   1   7   8     5558.76     6338.11    159.98 o
   3   7   8     4191.04     4568.38    106.34 o
 
